# Supplementary material for: Data on length of parathyroidectomy surgery and intraoperative parathyroid hormone (PTH) assay turnaround times following a switch in the location for intraoperative PTH testing from near point-of-care to central laboratory
Source: Data Brief. 2020 Sep 1;32:106252. doi: 10.1016/j.dib.2020.106252 (PMC7486601; doi:10.1016/j.dib.2020.106252)
Supplement: Supplementary file 1 [file mmc1.zip]

Archive with 2 entries (2 files):
- Raw Data (1).xlsx
- Raw Data (2).xlsx
