# Supplementary material for: Data on length of parathyroidectomy surgery and intraoperative parathyroid hormone (PTH) assay turnaround times following a switch in the location for intraoperative PTH testing from near point-of-care to central laboratory
Source: Data Brief. 2020 Sep 1;32:106252. doi: 10.1016/j.dib.2020.106252 (PMC7486601; doi:10.1016/j.dib.2020.106252)
Supplement: Supplementary file 1 [file mmc1.zip › Raw Data (1).xlsx]

## Sheet: Data
Patient # (Deidentified)	Test	TAT Collect to Received (mins)	TAT Received to Verified	TAT Collect to Verified	Patient Age	Gender	Order Location	Incision to Close Time (mins)	Operation Start to End Time (mins)
1	Intraoperative PTH-Baseline	4	15	18	77	F	Main OR	113.383	172.75
1	Intraoperative PTH	4	16	19	77	F	Main OR	113.383	172.75
1	Intraoperative PTH	4	15	19	77	F	Main OR	113.383	172.75
1	Intraoperative PTH	4	16	19	77	F	Main OR	113.383	172.75
1	Intraoperative PTH	4	18	21	77	F	Main OR	113.383	172.75
2	Intraoperative PTH-Baseline	3	15	41	65	F	Main OR	155.2	209.967
2	Intraoperative PTH	3	15	17	65	F	Main OR	155.2	209.967
2	Intraoperative PTH	6	15	21	65	F	Main OR	155.2	209.967
3	Intraoperative PTH-Baseline	7	15	22	46	M	Main OR	61.1333	109.333
3	Intraoperative PTH-Baseline	5	16	66	46	M	Main OR	61.1333	109.333
3	Intraoperative PTH	6	16	56	46	M	Main OR	61.1333	109.333
3	Intraoperative PTH	5	1	66	46	M	Main OR	61.1333	109.333
4	Intraoperative PTH-Baseline	4	16	19	63	F	Main OR	74.7833	135.333
4	Intraoperative PTH	4	16	20	63	F	Main OR	74.7833	135.333
4	Intraoperative PTH	2	15	17	63	F	Main OR	74.7833	135.333
5	Intraoperative PTH-Baseline	4	15	18	65	F	Main OR	85.3167	146.2
5	Intraoperative PTH	6	16	21	65	F	Main OR	85.3167	146.2
5	Intraoperative PTH	4	15	19	65	F	Main OR	85.3167	146.2
6	Intraoperative PTH-Baseline	5	16	21	41	M	Main OR	177	234.267
6	Intraoperative PTH	7	16	23	41	M	Main OR	177	234.267
7	Intraoperative PTH-Baseline	6	16	21	47	F	Main OR	147.483	210.067
7	Intraoperative PTH	7	16	23	47	F	Main OR	147.483	210.067
8	Intraoperative PTH	11	16	27	67	F	Main OR	67	123
8	Intraoperative PTH	7	18	25	67	F	Main OR	67	123
9	Intraoperative PTH-Baseline	7	15	22	66	F	Main OR	132.917	184.683
9	Intraoperative PTH	13	16	28	66	F	Main OR	132.917	184.683
9	Intraoperative PTH	7	15	21	66	F	Main OR	132.917	184.683
9	Intraoperative PTH	9	16	24	66	F	Main OR	132.917	184.683
10	Intraoperative PTH-Baseline	7	16	23	48	F	ASC	126.383	209.733
10	Intraoperative PTH	7	19	25	48	F	ASC	126.383	209.733
10	Intraoperative PTH	7	16	22	48	F	ASC	126.383	209.733
11	Intraoperative PTH-Baseline	9	17	26	53	F	Main OR	72.0667	122.95
11	Intraoperative PTH	6	16	21	53	F	Main OR	72.0667	122.95
11	Intraoperative PTH	4	16	20	53	F	Main OR	72.0667	122.95
12	Intraoperative PTH-Baseline	58s	16	17	53	F	Main OR	59.2333	91.9333
12	Intraoperative PTH	4	15	18	53	F	Main OR	59.2333	91.9333
12	Intraoperative PTH	2	17	19	53	F	Main OR	59.2333	91.9333
13	Intraoperative PTH-Baseline	9	15	24	37	F	Main OR	63.8333	143.95
13	Intraoperative PTH	8	14	22	37	F	Main OR	63.8333	143.95
13	Intraoperative PTH	4	16	20	37	F	Main OR	63.8333	143.95
14	Intraoperative PTH	2	14	15	68	F	Main OR	72.4167	126.25
14	Intraoperative PTH	3	15	18	68	F	Main OR	72.4167	126.25
14	Intraoperative PTH	3	16	19	68	F	Main OR	72.4167	126.25
14	Intraoperative PTH	2	15	17	68	F	Main OR	72.4167	126.25
15	Intraoperative PTH	2	16	366	60	M	Main OR	89.35	148.2
15	Intraoperative PTH-Baseline	5	15	288	60	M	Main OR	89.35	148.2
15	Intraoperative PTH	7	16	287	60	M	Main OR	89.35	148.2
15	Intraoperative PTH-Baseline	5h 40	1	341	60	M	Main OR	89.35	148.2
15	Intraoperative PTH	4h 39	14	292	60	M	Main OR	89.35	148.2
15	Intraoperative PTH	4h 31	11	281	60	M	Main OR	89.35	148.2
16	Intraoperative PTH-Baseline	8	15	23	65	F	Main OR	120.067	203.65
16	Intraoperative PTH	10	16	25	65	F	Main OR	120.067	203.65
16	Intraoperative PTH-Baseline	10	15	25	67	F	Main OR	120.067	203.65
17	Intraoperative PTH-Baseline	4	18	21	50	M	Main OR	95.1	156.967
17	Intraoperative PTH	4	16	20	50	M	Main OR	95.1	156.967
18	Intraoperative PTH-Baseline	5	17	21	55	M	Main OR	163	222.2
18	Intraoperative PTH	3	16	18	55	M	Main OR	163	222.2
18	Intraoperative PTH	6	15	20	55	M	Main OR	163	222.2
19	Intraoperative PTH-Baseline	5	17	22	71	M	Main OR	131.967	190.133
19	Intraoperative PTH	5	19	23	71	M	Main OR	131.967	190.133
20	Intraoperative PTH-Baseline	3	21	23	51	M	Main OR	131	216.15
20	Intraoperative PTH	3	16	18	51	M	Main OR	131	216.15
20	Intraoperative PTH	3	16	19	51	M	Main OR	131	216.15
21	Intraoperative PTH-Baseline	11	15	26	80	M	Main OR	217	281
21	Intraoperative PTH	9	16	24	80	M	Main OR	217	281
21	Intraoperative PTH	4	17	20	80	M	Main OR	217	281
21	Intraoperative PTH	10	17	26	80	M	Main OR	217	281
22	Intraoperative PTH-Baseline	7	15	22	59	F	Main OR	203.383	280.317
22	Intraoperative PTH	6	16	21	59	F	Main OR	203.383	280.317
22	Intraoperative PTH	23	15	37	59	F	Main OR	203.383	280.317
23	Intraoperative PTH-Baseline	12	16	27	40	F	ASC	107.983	194.033
23	Intraoperative PTH	8	16	23	40	F	ASC	107.983	194.033
23	Intraoperative PTH	8	17	25	40	F	ASC	107.983	194.033
23	Intraoperative PTH	9	18	27	40	F	ASC	107.983	194.033
23	Intraoperative PTH	11	15	25	40	F	ASC	107.983	194.033
24	Intraoperative PTH-Baseline	2	16	18	70	F	Main OR	57	126.8
24	Intraoperative PTH	4	16	19	70	F	Main OR	57	126.8
25	Intraoperative PTH-Baseline	5	15	20	64	F	Main OR	63	158.767
25	Intraoperative PTH	3	15	18	64	F	Main OR	63	158.767
25	Intraoperative PTH	4	16	19	64	F	Main OR	63	158.767
25	Intraoperative PTH	5	15	19	64	F	Main OR	63	158.767
26	Intraoperative PTH-Baseline	5	16	21	58	F	Main OR	95.05	156.267
26	Intraoperative PTH	4	28	31	58	F	Main OR	95.05	156.267
26	Intraoperative PTH	3	23	26	58	F	Main OR	95.05	156.267
26	Intraoperative PTH	2	20	22	58	F	Main OR	95.05	156.267
26	Intraoperative PTH	2	19	20	58	F	Main OR	95.05	156.267
27	Intraoperative PTH-Baseline	6	15	20	48	F	Main OR	82	148.767
27	Intraoperative PTH	5	15	19	48	F	Main OR	82	148.767
27	Intraoperative PTH	5	16	20	48	F	Main OR	82	148.767
28	Intraoperative PTH-Baseline	6	16	21	56	F	Main OR	221.617	274.433
28	Intraoperative PTH	4	18	21	56	F	Main OR	221.617	274.433
29	Intraoperative PTH-Baseline	6	16	22	59	F	Main OR	55.7833	105.85
29	Intraoperative PTH	9	15	23	59	F	Main OR	55.7833	105.85
29	Intraoperative PTH	11	12	22	59	F	Main OR	55.7833	105.85
30	Intraoperative PTH-Baseline	2	23	25	52	F	Main OR	191.5	248.067
30	Intraoperative PTH	5	15	20	52	F	Main OR	191.5	248.067
31	Intraoperative PTH-Baseline	5	15	20	28	F	Main OR	113.867	167.067
31	Intraoperative PTH	7	16	22	28	F	Main OR	113.867	167.067
32	Intraoperative PTH-Baseline	8	17	24	33	F	ASC	104.383	167.483
32	Intraoperative PTH	7	15	21	33	F	ASC	104.383	167.483
32	Intraoperative PTH	7	15	21	33	F	ASC	104.383	167.483
32	Intraoperative PTH	6	16	22	33	F	ASC	104.383	167.483
32	Intraoperative PTH	8	15	23	33	F	ASC	104.383	167.483
32	Intraoperative PTH	8	19	27	33	F	ASC	104.383	167.483
32	Intraoperative PTH	7	17	23	33	F	ASC	104.383	167.483
32	Intraoperative PTH	7	20	26	33	F	ASC	104.383	167.483
32	Intraoperative PTH	8	16	23	33	F	ASC	104.383	167.483
33	Intraoperative PTH-Baseline	4	9	22	70	F	Main OR	80.1667	147.283
33	Intraoperative PTH	6	17	22	70	F	Main OR	80.1667	147.283
33	Intraoperative PTH	9	15	24	70	F	Main OR	80.1667	147.283
34	Intraoperative PTH-Baseline	3	17	19	38	F	Main OR	311.117	379.283
34	Intraoperative PTH	3	19	22	38	F	Main OR	311.117	379.283
34	Intraoperative PTH	3	17	20	38	F	Main OR	311.117	379.283
34	Intraoperative PTH	3	16	18	38	F	Main OR	311.117	379.283
34	Intraoperative PTH	4	15	18	38	F	Main OR	311.117	379.283
35	Intraoperative PTH-Baseline	4	14	17	63	M	Main OR	94	159.817
35	Intraoperative PTH	11	17	27	63	M	Main OR	94	159.817
36	Intraoperative PTH-Baseline	5	16	20	50	F	Main OR	114.1	179.567
36	Intraoperative PTH	10	16	26	50	F	Main OR	114.1	179.567
36	Intraoperative PTH	3	15	18	50	F	Main OR	114.1	179.567
36	Intraoperative PTH	7	15	21	50	F	Main OR	114.1	179.567
36	Intraoperative PTH	5	18	22	50	F	Main OR	114.1	179.567
37	Intraoperative PTH-Baseline	4	16	19	73	M	Main OR	94.8167	150.633
37	Intraoperative PTH	3	15	18	73	M	Main OR	94.8167	150.633
38	Intraoperative PTH-Baseline	2	16	18	60	F	Main OR	84	137.867
38	Intraoperative PTH	2	16	17	60	F	Main OR	84	137.867
39	Intraoperative PTH-Baseline	4	16	20	60	F	Main OR	62.3	132.967
39	Intraoperative PTH	5	16	20	60	F	Main OR	62.3	132.967
40	Intraoperative PTH	8	16	23	63	M	Main OR	103.883	145.25
40	Intraoperative PTH	8	15	22	63	M	Main OR	103.883	145.25
40	Intraoperative PTH	10	17	27	63	M	Main OR	103.883	145.25
40	Intraoperative PTH-Baseline	10	17	27	63	M	Main OR	103.883	145.25
41	Intraoperative PTH-Baseline	5	16	20	57	F	Main OR	89.9833	141.933
41	Intraoperative PTH	3	15	18	57	F	Main OR	89.9833	141.933
42	Intraoperative PTH-Baseline	6	19	25	62	F	Main OR	178.967	244.067
42	Intraoperative PTH	8	17	24	62	F	Main OR	178.967	244.067
42	Intraoperative PTH-Baseline	4	16	19	63	F	Main OR	178.967	244.067
42	Intraoperative PTH	4	15	19	63	F	Main OR	178.967	244.067
42	Intraoperative PTH	3	16	18	63	F	Main OR	178.967	244.067
42	Intraoperative PTH	2	15	17	63	F	Main OR	178.967	244.067
43	Intraoperative PTH-Baseline	4	16	20	57	M	Main OR	97.1667	169.4
43	Intraoperative PTH	4	21	25	57	M	Main OR	97.1667	169.4
44	Intraoperative PTH-Baseline	10	17	26	37	M	Main OR	170	248.517
44	Intraoperative PTH-Baseline	11	16	26	37	M	Main OR	170	248.517
44	Intraoperative PTH	12	16	27	37	M	Main OR	170	248.517
44	Intraoperative PTH	5	16	20	37	M	Main OR	170	248.517
44	Intraoperative PTH	4	16	19	37	M	Main OR	170	248.517
44	Intraoperative PTH	4	15	18	37	M	Main OR	170	248.517
45	Intraoperative PTH-Baseline	7	15	21	61	F	Main OR	127	187.85
45	Intraoperative PTH	5	15	20	61	F	Main OR	127	187.85
45	Intraoperative PTH	6	15	20	61	F	Main OR	127	187.85
46	Intraoperative PTH-Baseline	8	16	24	53	F	ASC	91.7833	154.217
46	Intraoperative PTH	12	17	29	53	F	ASC	91.7833	154.217
46	Intraoperative PTH	6	18	24	53	F	ASC	91.7833	154.217
46	Intraoperative PTH	8	17	24	53	F	ASC	91.7833	154.217
46	Intraoperative PTH	7	17	23	53	F	ASC	91.7833	154.217
47	Intraoperative PTH-Baseline	3	15	18	45	F	Main OR	75	132.55
47	Intraoperative PTH	5	15	19	45	F	Main OR	75	132.55
47	Intraoperative PTH	7	15	22	45	F	Main OR	75	132.55
48	Intraoperative PTH-Baseline	3	15	17	39	M	Main OR	123	163.867
48	Intraoperative PTH	4	17	20	39	M	Main OR	123	163.867
48	Intraoperative PTH	7	17	23	39	M	Main OR	123	163.867
49	Intraoperative PTH-Baseline	20	7	27	60	F	Main OR	83.95	141.55
49	Intraoperative PTH	7	16	22	60	F	Main OR	83.95	141.55
49	Intraoperative PTH	15	16	30	60	F	Main OR	83.95	141.55
50	Intraoperative PTH	7	16	22	53	F	Main OR	233	302.6
50	Intraoperative PTH	5	15	19	53	F	Main OR	233	302.6
50	Intraoperative PTH	6	16	22	53	F	Main OR	233	302.6
51	Intraoperative PTH-Baseline	6	24	30	61	F	Main OR	153.95	195.283
51	Intraoperative PTH	6	15	20	61	F	Main OR	153.95	195.283
51	Intraoperative PTH	5	16	20	61	F	Main OR	153.95	195.283
52	Intraoperative PTH-Baseline	4	16	19	74	F	Main OR	134.5	195.833
52	Intraoperative PTH	5	18	22	74	F	Main OR	134.5	195.833
53	Intraoperative PTH-Baseline	9	14	23	66	F	Main OR	78	131
53	Intraoperative PTH	6	15	20	66	F	Main OR	78	131
54	Intraoperative PTH-Baseline	8	16	23	55	F	Main OR	72	115.783
54	Intraoperative PTH	4	15	19	55	F	Main OR	72	115.783
54	Intraoperative PTH	7	15	21	55	F	Main OR	72	115.783
55	Intraoperative PTH	5	16	21	68	F	Main OR	97.2833	158.633
55	Intraoperative PTH	10	15	25	68	F	Main OR	97.2833	158.633
55	Intraoperative PTH-Baseline	4	16	19	68	F	Main OR	97.2833	158.633
56	Intraoperative PTH-Baseline	6	19	24	42	F	Main OR	123	193
56	Intraoperative PTH	9	17	25	42	F	Main OR	123	193
57	Intraoperative PTH	11	20	30	74	M	ASC	95.0333	141.233
57	Intraoperative PTH	14	22	36	74	M	ASC	95.0333	141.233
57	Intraoperative PTH	10	26	35	74	M	ASC	95.0333	141.233
57	Intraoperative PTH	8	24	31	74	M	ASC	95.0333	141.233
58	Intraoperative PTH-Baseline	10	17	26	36	F	Main OR	146	186.267
59	Intraoperative PTH-Baseline	7	15	22	66	F	Main OR	109.983	177.65
59	Intraoperative PTH	8	15	23	66	F	Main OR	109.983	177.65
59	Intraoperative PTH	6	15	21	66	F	Main OR	109.983	177.65
60	Intraoperative PTH-Baseline	3	16	18	58	F	Main OR	277.933	378
60	Intraoperative PTH	10	16	26	58	F	Main OR	277.933	378
60	Intraoperative PTH	11	16	27	58	F	Main OR	277.933	378
60	Intraoperative PTH	9	20	28	58	F	Main OR	277.933	378
60	Intraoperative PTH	12	16	27	58	F	Main OR	277.933	378
61	Intraoperative PTH-Baseline	4	16	19	11	M	Main OR	84.7333	158.567
61	Intraoperative PTH	5	18	23	11	M	Main OR	84.7333	158.567
61	Intraoperative PTH	4	15	18	11	M	Main OR	84.7333	158.567
61	Intraoperative PTH	6	15	21	11	M	Main OR	84.7333	158.567
62	Intraoperative PTH-Baseline	2	16	17	55	F	Main OR	195.767	257.9
62	Intraoperative PTH	1	17	18	55	F	Main OR	195.767	257.9
63	Intraoperative PTH-Baseline	4	15	18	77	M	Main OR	98.2	156.75
63	Intraoperative PTH	4	15	18	77	M	Main OR	98.2	156.75
63	Intraoperative PTH	7	16	22	77	M	Main OR	98.2	156.75
63	Intraoperative PTH	6	17	23	77	M	Main OR	98.2	156.75
64	Intraoperative PTH-Baseline	5	15	20	29	F	Main OR	277.533	338.467
64	Intraoperative PTH	8	23	30	29	F	Main OR	277.533	338.467
65	Intraoperative PTH	3	28	31	80	M	Main OR	342	386
66	Intraoperative PTH	5	15	20	64	F	Main OR	121	177.883
66	Intraoperative PTH	7	17	23	64	F	Main OR	121	177.883
66	Intraoperative PTH	3	17	20	64	F	Main OR	121	177.883
67	Intraoperative PTH-Baseline	10	15	25	61	F	Main OR	160	235.633
67	Intraoperative PTH-Baseline	15	21	35	61	F	Main OR	160	235.633
67	Intraoperative PTH	11	16	27	61	F	Main OR	160	235.633
67	Intraoperative PTH	13	15	28	61	F	Main OR	160	235.633
68	Intraoperative PTH-Baseline	4	15	19	71	F	Main OR	141	197.417
68	Intraoperative PTH	3	19	22	71	F	Main OR	141	197.417
69	Intraoperative PTH-Baseline	13	15	28	52	F	Main OR	65	142.1
69	Intraoperative PTH	10	15	24	52	F	Main OR	65	142.1
69	Intraoperative PTH	15	15	30	52	F	Main OR	65	142.1
70	Intraoperative PTH	3h 17	15	211	22	F	Main OR	101.533	152.35
70	Intraoperative PTH	3	17	19	22	F	Main OR	101.533	152.35
70	Intraoperative PTH-Baseline	2	15	17	22	F	Main OR	101.533	152.35
70	Intraoperative PTH	4	15	18	22	F	Main OR	101.533	152.35
71	Intraoperative PTH-Baseline	9	18	27	65	M	Main OR	166.833	241.45
71	Intraoperative PTH	12	16	28	65	M	Main OR	166.833	241.45
72	Intraoperative PTH-Baseline	3	23	26	55	F	Main OR	129.733	190.583
72	Intraoperative PTH	6	16	21	55	F	Main OR	129.733	190.583
72	Intraoperative PTH	5	16	21	55	F	Main OR	129.733	190.583
73	Intraoperative PTH-Baseline	3	16	18	22	F	Main OR	144.05	199.067
73	Intraoperative PTH	4	16	20	22	F	Main OR	144.05	199.067
74	Intraoperative PTH-Baseline	5	16	21	21	F	Main OR	203.05	268.85
74	Intraoperative PTH	3	18	21	21	F	Main OR	203.05	268.85
74	Intraoperative PTH	25	16	40	21	F	Main OR	203.05	268.85
75	Intraoperative PTH-Baseline	6	14	20	60	F	Main OR	165.267	220.867
75	Intraoperative PTH	5	15	19	60	F	Main OR	165.267	220.867
75	Intraoperative PTH	6	16	21	60	F	Main OR	165.267	220.867
76	Intraoperative PTH-Baseline	2	16	18	74	M	Main OR	88	138.35
76	Intraoperative PTH	3	16	19	74	M	Main OR	88	138.35
77	Intraoperative PTH-Baseline	4	16	19	79	F	Main OR	134.017	188.1
77	Intraoperative PTH	4	16	19	79	F	Main OR	134.017	188.1
78	Intraoperative PTH-Baseline	4	16	19	46	F	Main OR	273.6	350.033
78	Intraoperative PTH	3	15	17	46	F	Main OR	273.6	350.033
78	Intraoperative PTH	4	16	19	46	F	Main OR	273.6	350.033
79	Intraoperative PTH-Baseline	4	15	18	33	F	Main OR	71.0333	117.717
79	Intraoperative PTH	7	16	23	33	F	Main OR	71.0333	117.717
79	Intraoperative PTH	2	15	17	33	F	Main OR	71.0333	117.717
80	Intraoperative PTH-Baseline	12	16	27	40	M	Main OR	59	145.817
80	Intraoperative PTH	4	15	18	40	M	Main OR	59	145.817
80	Intraoperative PTH	4	16	19	40	M	Main OR	59	145.817
81	Intraoperative PTH-Baseline	16	17	33	64	F	Main OR	133.783	186.45
81	Intraoperative PTH	10	15	25	64	F	Main OR	133.783	186.45
81	Intraoperative PTH	10	15	24	64	F	Main OR	133.783	186.45
81	Intraoperative PTH	7	18	24	64	F	Main OR	133.783	186.45
82	Intraoperative PTH-Baseline	9	14	22	44	F	Main OR	113.467	171.583
82	Intraoperative PTH	7	15	22	44	F	Main OR	113.467	171.583
82	Intraoperative PTH	9	16	24	44	F	Main OR	113.467	171.583
83	Intraoperative PTH-Baseline	4	15	18	77	F	Main OR	144.067	190.667
83	Intraoperative PTH	4	15	19	77	F	Main OR	144.067	190.667
83	Intraoperative PTH	5	16	21	77	F	Main OR	144.067	190.667
83	Intraoperative PTH	5	18	23	77	F	Main OR	144.067	190.667
84	Intraoperative PTH-Baseline	15	15	30	48	F	Main OR	70	116.85
84	Intraoperative PTH	8	15	23	48	F	Main OR	70	116.85
84	Intraoperative PTH	14	16	30	48	F	Main OR	70	116.85
85	Intraoperative PTH-Baseline	13	12	24	37	M	Main OR	141.417	202.283
85	Intraoperative PTH	3	17	20	37	M	Main OR	141.417	202.283
86	Intraoperative PTH-Baseline	3	46	48	48	F	Main OR	65.3167	120.383
86	Intraoperative PTH	3	18	20	48	F	Main OR	65.3167	120.383
87	Intraoperative PTH-Baseline	16	17	32	68	F	Main OR	75.5	125.933
87	Intraoperative PTH	8	21	29	68	F	Main OR	75.5	125.933
87	Intraoperative PTH	8	16	24	68	F	Main OR	75.5	125.933
88	Intraoperative PTH-Baseline	7	18	24	78	F	Main OR	80.4833	161.567
88	Intraoperative PTH	4	17	20	78	F	Main OR	80.4833	161.567
89	Intraoperative PTH	3	18	32	56	F	Main OR	112	156.1
89	Intraoperative PTH-Baseline	3	28	31	56	F	Main OR	112	156.1
89	Intraoperative PTH	19	20	38	56	F	Main OR	112	156.1
89	Intraoperative PTH	17	17	34	56	F	Main OR	112	156.1
90	Intraoperative PTH-Baseline	9	16	52	48	F	Main OR	71	132.15
90	Intraoperative PTH-Baseline	9	15	24	48	F	Main OR	71	132.15
90	Intraoperative PTH	18	15	33	48	F	Main OR	71	132.15
90	Intraoperative PTH-Baseline	7	17	23	48	F	Main OR	71	132.15
91	Intraoperative PTH	8	15	22	76	M	Main OR	127.717	176.2
92	Intraoperative PTH-Baseline	4	17	21	72	M	Main OR	60.1667	107.5
92	Intraoperative PTH	6	18	23	72	M	Main OR	60.1667	107.5
92	Intraoperative PTH	6	15	21	72	M	Main OR	60.1667	107.5
93	Intraoperative PTH-Baseline	9	15	23	56	F	Main OR	223.767	331.667
93	Intraoperative PTH	6	16	22	56	F	Main OR	223.767	331.667
93	Intraoperative PTH	8	17	25	56	F	Main OR	223.767	331.667
93	Intraoperative PTH	12	19	30	56	F	Main OR	223.767	331.667
93	Intraoperative PTH	7	16	22	56	F	Main OR	223.767	331.667
94	Intraoperative PTH-Baseline	9	16	25	61	F	Main OR	87.1	150.467
94	Intraoperative PTH	9	15	24	61	F	Main OR	87.1	150.467
94	Intraoperative PTH	12	15	26	61	F	Main OR	87.1	150.467
95	Intraoperative PTH	6	16	22	43	F	Main OR	52.4833	100.017
96	Intraoperative PTH-Baseline	10	16	26	57	F	Main OR	90.0333	152.7
96	Intraoperative PTH	4	16	19	57	F	Main OR	90.0333	152.7
96	Intraoperative PTH	5	15	20	57	F	Main OR	90.0333	152.7
97	Intraoperative PTH-Baseline	4	16	19	35	M	Main OR	185.75	237.283
97	Intraoperative PTH	4	18	22	35	M	Main OR	185.75	237.283
97	Intraoperative PTH	5	15	19	35	M	Main OR	185.75	237.283
98	Intraoperative PTH-Baseline	17	16	33	47	F	Main OR	54.6	139.75
98	Intraoperative PTH	10	15	25	47	F	Main OR	54.6	139.75
98	Intraoperative PTH	13	15	27	47	F	Main OR	54.6	139.75
98	Intraoperative PTH	13	17	29	47	F	Main OR	54.6	139.75
98	Intraoperative PTH	14	16	30	47	F	Main OR	54.6	139.75
99	Intraoperative PTH-Baseline	10	16	25	58	M	Main OR	66	128
99	Intraoperative PTH	4	17	21	58	M	Main OR	66	128
100	Intraoperative PTH-Baseline	5	15	19	69	F	Main OR	110	159.883
100	Intraoperative PTH	6	15	21	69	F	Main OR	110	159.883
100	Intraoperative PTH	7	16	22	69	F	Main OR	110	159.883
100	Intraoperative PTH	10	16	26	69	F	Main OR	110	159.883
100	Intraoperative PTH	13	17	30	69	F	Main OR	110	159.883
100	Intraoperative PTH	8	16	23	69	F	Main OR	110	159.883
100	Intraoperative PTH	8	15	23	69	F	Main OR	110	159.883
101	Intraoperative PTH-Baseline	8	16	23	62	F	Main OR	150.3	216.267
101	Intraoperative PTH	7	15	21	62	F	Main OR	150.3	216.267
101	Intraoperative PTH	10	16	25	62	F	Main OR	150.3	216.267
101	Intraoperative PTH	4	19	23	62	F	Main OR	150.3	216.267
102	Intraoperative PTH-Baseline	11	16	26	46	F	Main OR	102	170
102	Intraoperative PTH	10	15	24	46	F	Main OR	102	170
102	Intraoperative PTH	7	15	22	46	F	Main OR	102	170
102	Intraoperative PTH	11	17	28	46	F	Main OR	102	170
102	Intraoperative PTH	8	15	23	46	F	Main OR	102	170
103	Intraoperative PTH-Baseline	10	16	26	72	F	Main OR	111.783	182.133
103	Intraoperative PTH	11	16	26	72	F	Main OR	111.783	182.133
103	Intraoperative PTH	8	18	25	72	F	Main OR	111.783	182.133
104	Intraoperative PTH-Baseline	9	16	24	64	F	Main OR	252.05	308.483
104	Intraoperative PTH	5	15	19	64	F	Main OR	252.05	308.483
104	Intraoperative PTH	5	15	20	64	F	Main OR	252.05	308.483
104	Intraoperative PTH	5	16	20	64	F	Main OR	252.05	308.483
104	Intraoperative PTH-Baseline	59	38s	59	64	F	Main OR	252.05	308.483
104	Intraoperative PTH	6	24	29	64	F	Main OR	252.05	308.483
105	Intraoperative PTH-Baseline	7	15	22	39	M	Main OR	112.217	179.05
105	Intraoperative PTH	8	15	23	39	M	Main OR	112.217	179.05
105	Intraoperative PTH	5	16	20	39	M	Main OR	112.217	179.05
106	Intraoperative PTH-Baseline	4	15	19	71	F	Main OR	90.8167	139.9
106	Intraoperative PTH	4	14	18	71	F	Main OR	90.8167	139.9
106	Intraoperative PTH	7	16	22	71	F	Main OR	90.8167	139.9
107	Intraoperative PTH-Baseline	6	15	21	66	M	Main OR	95	159.3
107	Intraoperative PTH	6	16	21	66	M	Main OR	95	159.3
108	Intraoperative PTH	15	17	31	42	F	Main OR	327.967	420.617
109	Intraoperative PTH-Baseline	8	16	24	55	F	Main OR	117.517	175.883
109	Intraoperative PTH	4	16	19	55	F	Main OR	117.517	175.883
109	Intraoperative PTH	8	17	25	55	F	Main OR	117.517	175.883
109	Intraoperative PTH	3	15	18	55	F	Main OR	117.517	175.883
110	Intraoperative PTH-Baseline	10	14	23	75	F	Main OR	100.167	165.767
110	Intraoperative PTH	4	15	18	75	F	Main OR	100.167	165.767
110	Intraoperative PTH	3	16	19	75	F	Main OR	100.167	165.767
111	Intraoperative PTH-Baseline	7	16	22	78	F	Main OR	125	193.583
111	Intraoperative PTH	8	15	23	78	F	Main OR	125	193.583
112	Intraoperative PTH-Baseline	5	17	22	37	F	Main OR	88.6833	145.783
112	Intraoperative PTH	7	21	28	37	F	Main OR	88.6833	145.783
112	Intraoperative PTH	8	18	26	37	F	Main OR	88.6833	145.783
113	Intraoperative PTH-Baseline	4	15	19	68	F	Main OR	48.8	114
113	Intraoperative PTH	5	18	22	68	F	Main OR	48.8	114
113	Intraoperative PTH	6	22	28	68	F	Main OR	48.8	114
114	Intraoperative PTH	5	15	66	43	F	Main OR	95.6833	169.217
114	Intraoperative PTH-Baseline	5	1	66	43	F	Main OR	95.6833	169.217
114	Intraoperative PTH	7	16	40	43	F	Main OR	95.6833	169.217
115	Intraoperative PTH-Baseline	3	16	19	77	F	Main OR	111	177.55
115	Intraoperative PTH	3	16	19	77	F	Main OR	111	177.55
115	Intraoperative PTH	5	15	20	77	F	Main OR	111	177.55
115	Intraoperative PTH	5	15	20	77	F	Main OR	111	177.55
116	Intraoperative PTH-Baseline	7	16	22	54	F	ASC	89.6	174
116	Intraoperative PTH	6	15	21	54	F	ASC	89.6	174
117	Intraoperative PTH	6	17	22	76	F	Main OR	59.1167	125.633
117	Intraoperative PTH-Baseline	4	15	19	76	F	Main OR	59.1167	125.633
117	Intraoperative PTH	14	15	28	76	F	Main OR	59.1167	125.633
117	Intraoperative PTH	8	16	23	76	F	Main OR	59.1167	125.633
118	Intraoperative PTH-Baseline	6	16	22	58	M	Main OR	280.167	339.683
118	Intraoperative PTH	3	16	19	58	M	Main OR	280.167	339.683
118	Intraoperative PTH-Baseline	2	18	20	58	M	Main OR	280.167	339.683
118	Intraoperative PTH	3	16	18	58	M	Main OR	280.167	339.683
118	Intraoperative PTH	16	15	30	58	M	Main OR	280.167	339.683
118	Intraoperative PTH	4	16	19	58	M	Main OR	280.167	339.683
119	Intraoperative PTH-Baseline	5	15	20	56	M	Main OR	200.95	257.983
119	Intraoperative PTH	6	21	27	56	M	Main OR	200.95	257.983
119	Intraoperative PTH	7	19	25	56	M	Main OR	200.95	257.983
120	Intraoperative PTH	3	17	19	78	F	Main OR	129.017	195.567
120	Intraoperative PTH	3	16	18	78	F	Main OR	129.017	195.567
120	Intraoperative PTH	6	15	20	78	F	Main OR	129.017	195.567
120	Intraoperative PTH	4	16	20	78	F	Main OR	129.017	195.567
121	Intraoperative PTH-Baseline	4	16	19	65	F	Main OR	66.9333	122.117
121	Intraoperative PTH	2	19	21	65	F	Main OR	66.9333	122.117
122	Intraoperative PTH-Baseline	7	29	35	33	M	Main OR	84	157.217
122	Intraoperative PTH	8	18	26	33	M	Main OR	84	157.217
122	Intraoperative PTH	7	19	25	33	M	Main OR	84	157.217
122	Intraoperative PTH	7	18	25	33	M	Main OR	84	157.217
123	Intraoperative PTH-Baseline	5	16	20	55	M	Main OR	62.5333	121.567
123	Intraoperative PTH	4	16	19	55	M	Main OR	62.5333	121.567
123	Intraoperative PTH	4	16	19	55	M	Main OR	62.5333	121.567
124	Intraoperative PTH-Baseline	4	27	31	58	F	Main OR	78.85	171.25
124	Intraoperative PTH	5	16	20	58	F	Main OR	78.85	171.25
124	Intraoperative PTH	7	16	23	58	F	Main OR	78.85	171.25
124	Intraoperative PTH	4	15	19	58	F	Main OR	78.85	171.25
124	Intraoperative PTH	6	16	21	58	F	Main OR	78.85	171.25
125	Intraoperative PTH-Baseline	6	15	20	79	F	Main OR	75.4333	143.9
125	Intraoperative PTH	3	15	17	79	F	Main OR	75.4333	143.9
125	Intraoperative PTH	5	18	22	79	F	Main OR	75.4333	143.9
126	Intraoperative PTH-Baseline	8	16	24	54	F	Main OR	68.8333	129.217
126	Intraoperative PTH	9	17	26	54	F	Main OR	68.8333	129.217
126	Intraoperative PTH	12	15	26	54	F	Main OR	68.8333	129.217
127	Intraoperative PTH-Baseline	5	23	27	81	F	Main OR	116.083	185.517
127	Intraoperative PTH	11	16	26	81	F	Main OR	116.083	185.517
127	Intraoperative PTH	3	16	19	81	F	Main OR	116.083	185.517
128	Intraoperative PTH-Baseline	13	17	29	68	F	Main OR	158.967	203.633
128	Intraoperative PTH	3	16	18	68	F	Main OR	158.967	203.633
128	Intraoperative PTH	4	16	20	68	F	Main OR	158.967	203.633
128	Intraoperative PTH	6	17	22	68	F	Main OR	158.967	203.633
128	Intraoperative PTH	7	15	22	68	F	Main OR	158.967	203.633
128	Intraoperative PTH	3	15	18	68	F	Main OR	158.967	203.633
129	Intraoperative PTH-Baseline	4	15	18	26	F	Main OR	102.967	157.533
129	Intraoperative PTH	5	15	20	26	F	Main OR	102.967	157.533
129	Intraoperative PTH	3	16	18	26	F	Main OR	102.967	157.533
130	Intraoperative PTH-Baseline	8	18	25	43	M	Main OR	220.433	262.25
130	Intraoperative PTH	8	15	22	43	M	Main OR	220.433	262.25
130	Intraoperative PTH	10	15	25	43	M	Main OR	220.433	262.25
131	Intraoperative PTH-Baseline	9	15	24	51	F	Main OR	162.9	206.267
131	Intraoperative PTH	3	17	20	51	F	Main OR	162.9	206.267
131	Intraoperative PTH	3	15	17	51	F	Main OR	162.9	206.267
131	Intraoperative PTH	3	15	17	51	F	Main OR	162.9	206.267
132	Intraoperative PTH-Baseline	9	15	24	44	F	Main OR	109.317	156.717
132	Intraoperative PTH	6	16	21	44	F	Main OR	109.317	156.717
133	Intraoperative PTH-Baseline	4	16	20	78	F	Main OR	168.867	270
133	Intraoperative PTH	5	17	21	78	F	Main OR	168.867	270
134	Intraoperative PTH-Baseline	2	16	17	57	F	Main OR	180	240.817
134	Intraoperative PTH	6	15	21	57	F	Main OR	180	240.817
134	Intraoperative PTH	5	16	20	57	F	Main OR	180	240.817
134	Intraoperative PTH	6	15	21	57	F	Main OR	180	240.817
135	Intraoperative PTH-Baseline	4	15	19	73	M	Main OR	222.4	276.3
135	Intraoperative PTH	4	17	20	73	M	Main OR	222.4	276.3
135	Intraoperative PTH	3	16	19	73	M	Main OR	222.4	276.3
135	Intraoperative PTH	11	16	27	73	M	Main OR	222.4	276.3
136	Intraoperative PTH-Baseline	3	16	18	32	F	Main OR	102.133	147.183
136	Intraoperative PTH	3	14	17	32	F	Main OR	102.133	147.183
136	Intraoperative PTH	4	16	20	32	F	Main OR	102.133	147.183
137	Intraoperative PTH-Baseline	3	16	18	67	F	Main OR	143	189.467
137	Intraoperative PTH	3	17	20	67	F	Main OR	143	189.467
137	Intraoperative PTH	3	17	20	67	F	Main OR	143	189.467
137	Intraoperative PTH	5	19	24	67	F	Main OR	143	189.467
138	Intraoperative PTH-Baseline	5	15	19	68	F	Main OR	74.2667	140.283
138	Intraoperative PTH	3	18	20	68	F	Main OR	74.2667	140.283
138	Intraoperative PTH	8	15	22	68	F	Main OR	74.2667	140.283
139	Intraoperative PTH-Baseline	9	15	24	68	F	ASC	126.983	175.467
139	Intraoperative PTH	14	16	29	68	F	ASC	126.983	175.467
139	Intraoperative PTH	8	16	23	68	F	ASC	126.983	175.467
140	Intraoperative PTH-Baseline	6	16	22	87	F	Main OR	89.6	148.5
140	Intraoperative PTH	9	16	24	87	F	Main OR	89.6	148.5
140	Intraoperative PTH	8	16	23	87	F	Main OR	89.6	148.5
141	Intraoperative PTH-Baseline	3	16	18	69	M	Main OR	281	341.367
141	Intraoperative PTH	6	16	21	69	M	Main OR	281	341.367
141	Intraoperative PTH	3	15	17	69	M	Main OR	281	341.367
141	Intraoperative PTH	4	16	19	69	M	Main OR	281	341.367
142	Intraoperative PTH	7	22	28	64	M	Main OR	115.417	165.75
142	Intraoperative PTH	7	18	24	64	M	Main OR	115.417	165.75
142	Intraoperative PTH	4	15	19	64	M	Main OR	115.417	165.75
143	Intraoperative PTH-Baseline	5	14	19	49	M	Main OR	109.1	173.3
143	Intraoperative PTH	5	15	20	49	M	Main OR	109.1	173.3
143	Intraoperative PTH	10	16	25	49	M	Main OR	109.1	173.3
144	Intraoperative PTH-Baseline	20	15	35	28	M	ASC	202.8	250.217
144	Intraoperative PTH	9	15	23	28	M	ASC	202.8	250.217
144	Intraoperative PTH	11	16	26	28	M	ASC	202.8	250.217
144	Intraoperative PTH	13	16	28	28	M	ASC	202.8	250.217
145	Intraoperative PTH-Baseline	6	15	21	51	F	Main OR	92.3833	156.983
145	Intraoperative PTH	5	16	20	51	F	Main OR	92.3833	156.983
145	Intraoperative PTH	4	16	19	51	F	Main OR	92.3833	156.983
146	Intraoperative PTH-Baseline	5	14	19	43	F	Main OR	231.883	305.35
146	Intraoperative PTH	7	15	22	43	F	Main OR	231.883	305.35
147	Intraoperative PTH-Baseline	8	16	23	63	F	ASC	100.667	178.917
147	Intraoperative PTH	11	15	25	63	F	ASC	100.667	178.917
147	Intraoperative PTH	7	16	23	63	F	ASC	100.667	178.917
147	Intraoperative PTH	7	15	21	63	F	ASC	100.667	178.917
147	Intraoperative PTH	10	15	25	63	F	ASC	100.667	178.917
148	Intraoperative PTH-Baseline	6	15	20	41	F	Main OR	94.0333	155.783
148	Intraoperative PTH	7	16	23	41	F	Main OR	94.0333	155.783
149	Intraoperative PTH	9	15	23	74	F	Main OR	146.667	208
149	Intraoperative PTH	17	15	31	74	F	Main OR	146.667	208
150	Intraoperative PTH	11	16	27	46	M	Main OR	113	167.5
150	Intraoperative PTH	5	16	20	46	M	Main OR	113	167.5
151	Intraoperative PTH-Baseline	5	18	23	56	F	Main OR	181.083	227.267
151	Intraoperative PTH	5	15	20	56	F	Main OR	181.083	227.267
151	Intraoperative PTH	4	16	20	56	F	Main OR	181.083	227.267
152	Intraoperative PTH-Baseline	10	17	27	66	M	Main OR	184	279
152	Intraoperative PTH	4	15	18	66	M	Main OR	184	279
152	Intraoperative PTH	6	15	21	66	M	Main OR	184	279
153	Intraoperative PTH-Baseline	3	15	18	45	M	Main OR	121.817	178.883
153	Intraoperative PTH	3	16	19	45	M	Main OR	121.817	178.883
153	Intraoperative PTH	4	16	20	45	M	Main OR	121.817	178.883
154	Intraoperative PTH-Baseline	7	15	22	59	F	Main OR	79.3333	160.033
154	Intraoperative PTH	4	15	19	59	F	Main OR	79.3333	160.033
154	Intraoperative PTH	5	16	20	59	F	Main OR	79.3333	160.033
155	Intraoperative PTH-Baseline	9	15	24	75	F	ASC	275.45	357.25
155	Intraoperative PTH	9	16	24	75	F	ASC	275.45	357.25
155	Intraoperative PTH	8	15	22	75	F	ASC	275.45	357.25
155	Intraoperative PTH	9	15	23	75	F	ASC	275.45	357.25
155	Intraoperative PTH	12	16	27	75	F	ASC	275.45	357.25
155	Intraoperative PTH	12	15	27	75	F	ASC	275.45	357.25
156	Intraoperative PTH	7	15	91	63	F	Main OR	93.15	134.967
156	Intraoperative PTH-Baseline	7	27s	90	63	F	Main OR	93.15	134.967
156	Intraoperative PTH	7	26	43	63	F	Main OR	93.15	134.967
157	Intraoperative PTH-Baseline	2	16	17	70	F	Main OR	181.833	233.067
157	Intraoperative PTH	5	17	22	70	F	Main OR	181.833	233.067
157	Intraoperative PTH	15	17	31	70	F	Main OR	181.833	233.067
157	Intraoperative PTH	7	16	23	70	F	Main OR	181.833	233.067
157	Intraoperative PTH	5	17	22	70	F	Main OR	181.833	233.067
157	Intraoperative PTH	6	22	27	70	F	Main OR	181.833	233.067
158	Intraoperative PTH-Baseline	6	15	20	37	F	Main OR	82.9333	141.183
158	Intraoperative PTH	3	19	22	37	F	Main OR	82.9333	141.183
158	Intraoperative PTH	3	15	18	37	F	Main OR	82.9333	141.183
158	Intraoperative PTH-Baseline	11	20	31	38	F	Main OR	82.9333	141.183
158	Intraoperative PTH	6	16	22	38	F	Main OR	82.9333	141.183
159	Intraoperative PTH-Baseline	5	17	22	51	M	Main OR	468	528.217
160	Intraoperative PTH	4	16	19	71	F	Main OR	62.9	134.5
160	Intraoperative PTH	4	16	19	71	F	Main OR	62.9	134.5
160	Intraoperative PTH-Baseline	39s	21	21	71	F	Main OR	62.9	134.5
161	Intraoperative PTH-Baseline	6	17	22	63	F	Main OR	164.917	215.55
161	Intraoperative PTH	5	17	21	63	F	Main OR	164.917	215.55
161	Intraoperative PTH	6	15	20	63	F	Main OR	164.917	215.55
162	Intraoperative PTH-Baseline	4	19	22	49	M	Main OR	198.933	263.6
162	Intraoperative PTH	9	15	23	49	M	Main OR	198.933	263.6
163	Intraoperative PTH	7	16	22	65	M	Main OR	172	237.833
163	Intraoperative PTH-Baseline	9	16	25	65	M	Main OR	172	237.833
163	Intraoperative PTH	7	15	22	65	M	Main OR	172	237.833
164	Intraoperative PTH-Baseline	7	39	46	77	F	Main OR	102.517	162.9
164	Intraoperative PTH	5	16	20	77	F	Main OR	102.517	162.9
164	Intraoperative PTH	4	31	34	77	F	Main OR	102.517	162.9
165	Intraoperative PTH-Baseline	11	14	25	59	F	Main OR	117	185
165	Intraoperative PTH	3	18	21	59	F	Main OR	117	185
165	Intraoperative PTH	3	16	19	59	F	Main OR	117	185
165	Intraoperative PTH	4	16	19	59	F	Main OR	117	185
165	Intraoperative PTH	4	16	19	59	F	Main OR	117	185
166	Intraoperative PTH	11	16	27	42	M	Main OR	116.717	155.583
166	Intraoperative PTH	8	16	24	42	M	Main OR	116.717	155.583
166	Intraoperative PTH	8	16	23	42	M	Main OR	116.717	155.583
167	Intraoperative PTH-Baseline	9	16	24	75	M	Main OR	166.067	217
167	Intraoperative PTH	8	15	22	75	M	Main OR	166.067	217
168	Intraoperative PTH-Baseline	7	16	23	61	F	Main OR	52.7	110.517
168	Intraoperative PTH	4	16	20	61	F	Main OR	52.7	110.517
168	Intraoperative PTH	5	16	20	61	F	Main OR	52.7	110.517
169	Intraoperative PTH-Baseline	7	27	34	52	M	Main OR	103	159
169	Intraoperative PTH	2	19	21	52	M	Main OR	103	159
170	Intraoperative PTH-Baseline	2	16	18	69	F	Main OR	102.167	169.25
170	Intraoperative PTH	2	16	18	69	F	Main OR	102.167	169.25
170	Intraoperative PTH	3	16	19	69	F	Main OR	102.167	169.25
170	Intraoperative PTH	5	16	20	69	F	Main OR	102.167	169.25
171	Intraoperative PTH-Baseline	2	18	20	48	F	Main OR	76.2167	139.083
171	Intraoperative PTH	9	15	24	48	F	Main OR	76.2167	139.083
172	Intraoperative PTH-Baseline	11	17	27	67	F	ASC	72.5333	159.867
172	Intraoperative PTH	9	15	24	67	F	ASC	72.5333	159.867
172	Intraoperative PTH	8	15	23	67	F	ASC	72.5333	159.867
172	Intraoperative PTH	7	15	21	67	F	ASC	72.5333	159.867
172	Intraoperative PTH	10	16	25	67	F	ASC	72.5333	159.867
173	Intraoperative PTH-Baseline	8	18	25	63	F	Main OR	176.633	255.917
173	Intraoperative PTH	4	21	25	63	F	Main OR	176.633	255.917
174	Intraoperative PTH-Baseline	12	15	26	66	F	Main OR	102	166
174	Intraoperative PTH	21	16	36	66	F	Main OR	102	166
174	Intraoperative PTH	13	16	28	66	F	Main OR	102	166
174	Intraoperative PTH	9	17	25	66	F	Main OR	102	166
174	Intraoperative PTH	9	15	23	66	F	Main OR	102	166
175	Intraoperative PTH-Baseline	9	16	25	86	F	Main OR	122	183.733
175	Intraoperative PTH	4	17	21	86	F	Main OR	122	183.733
176	Intraoperative PTH-Baseline	5	15	19	75	F	Main OR	104.467	198.233
176	Intraoperative PTH	6	14	19	75	F	Main OR	104.467	198.233
176	Intraoperative PTH	14	34	48	75	F	Main OR	104.467	198.233
177	Intraoperative PTH	14	16	30	56	F	Main OR	157.883	203.85
178	Intraoperative PTH	7	15	22	68	F	Main OR	191.05	256.983
178	Intraoperative PTH	7	17	23	68	F	Main OR	191.05	256.983
179	Intraoperative PTH-Baseline	10	24	33	70	M	Main OR	119.767	177.3
179	Intraoperative PTH-Baseline	4	18	21	70	M	Main OR	119.767	177.3
179	Intraoperative PTH	6	16	21	70	M	Main OR	119.767	177.3
179	Intraoperative PTH	5	15	20	70	M	Main OR	119.767	177.3
180	Intraoperative PTH-Baseline	3	15	18	66	F	Main OR	247.183	322.483
180	Intraoperative PTH	9	15	23	66	F	Main OR	247.183	322.483
180	Intraoperative PTH	3	15	17	66	F	Main OR	247.183	322.483
181	Intraoperative PTH-Baseline	8	16	23	56	F	Main OR	92.8667	143.783
181	Intraoperative PTH	5	15	20	56	F	Main OR	92.8667	143.783
181	Intraoperative PTH	4	15	19	56	F	Main OR	92.8667	143.783
182	Intraoperative PTH	4	16	218	59	M	Main OR	183.6	253.967
182	Intraoperative PTH	4	16	19	59	M	Main OR	183.6	253.967
182	Intraoperative PTH	6	17	170	59	M	Main OR	183.6	253.967
182	Intraoperative PTH	3	16	127	59	M	Main OR	183.6	253.967
182	Intraoperative PTH	7	15	112	59	M	Main OR	183.6	253.967
182	Intraoperative PTH	7	18	70	59	M	Main OR	183.6	253.967
183	Intraoperative PTH-Baseline	4	15	19	59	F	Main OR	100.2	145.967
183	Intraoperative PTH	4	16	20	59	F	Main OR	100.2	145.967
183	Intraoperative PTH	13	15	28	59	F	Main OR	100.2	145.967
184	Intraoperative PTH-Baseline	4	18	21	59	F	Main OR	112	176.483
184	Intraoperative PTH	3	16	18	59	F	Main OR	112	176.483
184	Intraoperative PTH	4	17	20	59	F	Main OR	112	176.483
184	Intraoperative PTH	3	17	20	59	F	Main OR	112	176.483
185	Intraoperative PTH-Baseline	6	22	27	71	M	Main OR	97.0667	151.683
185	Intraoperative PTH	4	21	25	71	M	Main OR	97.0667	151.683
185	Intraoperative PTH	3	16	18	71	M	Main OR	97.0667	151.683
186	Intraoperative PTH-Baseline	4	15	19	56	F	Main OR	209.833	273.683
186	Intraoperative PTH	10	17	26	56	F	Main OR	209.833	273.683
186	Intraoperative PTH	6	16	22	56	F	Main OR	209.833	273.683
187	Intraoperative PTH-Baseline	3	16	19	72	F	Main OR	65.1167	122.783
187	Intraoperative PTH	4	16	20	72	F	Main OR	65.1167	122.783
187	Intraoperative PTH	7	16	22	72	F	Main OR	65.1167	122.783
188	Intraoperative PTH-Baseline	9	15	23	69	M	Main OR	102.8	155.3
188	Intraoperative PTH	3	16	18	69	M	Main OR	102.8	155.3
188	Intraoperative PTH	4	15	19	69	M	Main OR	102.8	155.3
189	Intraoperative PTH-Baseline	4	15	19	58	M	Main OR	69.1333	138
189	Intraoperative PTH	3	15	17	58	M	Main OR	69.1333	138
189	Intraoperative PTH	3	15	18	58	M	Main OR	69.1333	138
189	Intraoperative PTH	3	17	19	58	M	Main OR	69.1333	138
190	Intraoperative PTH-Baseline	8	15	23	75	F	Main OR	267	330
190	Intraoperative PTH	3	15	18	75	F	Main OR	267	330
190	Intraoperative PTH	5	15	19	75	F	Main OR	267	330
190	Intraoperative PTH	6	17	23	75	F	Main OR	267	330
190	Intraoperative PTH	16	19	34	75	F	Main OR	267	330
191	Intraoperative PTH-Baseline	10	16	25	52	F	Main OR	275.633	354.267
191	Intraoperative PTH-Baseline	7	15	22	52	F	Main OR	275.633	354.267
191	Intraoperative PTH	47	20	66	52	F	Main OR	275.633	354.267
191	Intraoperative PTH	30	20	50	52	F	Main OR	275.633	354.267
191	Intraoperative PTH	9	18	27	52	F	Main OR	275.633	354.267
191	Intraoperative PTH	3	16	18	52	F	Main OR	275.633	354.267
191	Intraoperative PTH	4	16	20	52	F	Main OR	275.633	354.267
192	Intraoperative PTH-Baseline	5	15	20	22	M	Main OR	187.55	241.217
192	Intraoperative PTH	6	15	20	22	M	Main OR	187.55	241.217
193	Intraoperative PTH-Baseline	8	15	23	64	F	ASC	99.85	151.133
193	Intraoperative PTH	6	15	21	64	F	ASC	99.85	151.133
193	Intraoperative PTH	10	15	25	64	F	ASC	99.85	151.133
193	Intraoperative PTH	9	14	23	64	F	ASC	99.85	151.133
194	Intraoperative PTH-Baseline	6	15	20	59	F	Main OR	99.5833	157.017
194	Intraoperative PTH-Baseline	5	15	19	59	F	Main OR	99.5833	157.017
194	Intraoperative PTH	5	16	20	59	F	Main OR	99.5833	157.017
194	Intraoperative PTH	5	16	20	59	F	Main OR	99.5833	157.017
195	Intraoperative PTH	8	15	23	62	F	Main OR	91	155.6
196	Intraoperative PTH	4	16	19	48	M	Main OR	154.167	212
197	Intraoperative PTH-Baseline	9	15	24	66	M	Main OR	91	147.967
197	Intraoperative PTH	3	15	18	66	M	Main OR	91	147.967
198	Intraoperative PTH-Baseline	6	17	23	46	M	Main OR	64	111.75
198	Intraoperative PTH	6	14	20	46	M	Main OR	64	111.75
198	Intraoperative PTH	7	15	22	46	M	Main OR	64	111.75
198	Intraoperative PTH	6	16	21	46	M	Main OR	64	111.75
199	Intraoperative PTH-Baseline	3	15	17	66	F	Main OR	74.7167	144.717
199	Intraoperative PTH	6	16	21	66	F	Main OR	74.7167	144.717
200	Intraoperative PTH-Baseline	4	17	20	86	F	Main OR	453	551
200	Intraoperative PTH	3	16	18	86	F	Main OR	453	551
201	Intraoperative PTH-Baseline	8	16	23	65	F	Main OR	78	151
201	Intraoperative PTH	8	16	23	65	F	Main OR	78	151
201	Intraoperative PTH	10	16	25	65	F	Main OR	78	151
202	Intraoperative PTH-Baseline	6	15	21	67	F	Main OR	105.8	156.467
202	Intraoperative PTH	3	16	19	67	F	Main OR	105.8	156.467
203	Intraoperative PTH-Baseline	8	18	26	75	F	Main OR	91	172.85
203	Intraoperative PTH	6	15	21	75	F	Main OR	91	172.85
203	Intraoperative PTH	3	15	18	75	F	Main OR	91	172.85
204	Intraoperative PTH-Baseline	7	16	22	50	F	ASC	89.4833	148.583
204	Intraoperative PTH	7	15	22	50	F	ASC	89.4833	148.583
204	Intraoperative PTH	11	15	25	50	F	ASC	89.4833	148.583
204	Intraoperative PTH	9	16	25	50	F	ASC	89.4833	148.583
204	Intraoperative PTH	9	21	30	50	F	ASC	89.4833	148.583
205	Intraoperative PTH-Baseline	11	15	25	77	F	Main OR	54.1	98.6167
205	Intraoperative PTH	7	14	20	77	F	Main OR	54.1	98.6167
206	Intraoperative PTH-Baseline	7	17	24	61	F	Main OR	96.7	152.5
206	Intraoperative PTH	6	15	21	61	F	Main OR	96.7	152.5
206	Intraoperative PTH	12	17	28	61	F	Main OR	96.7	152.5
207	Intraoperative PTH-Baseline	4	18	22	73	F	Main OR	242	300.75
207	Intraoperative PTH	7	16	22	73	F	Main OR	242	300.75
207	Intraoperative PTH	3	16	18	73	F	Main OR	242	300.75
207	Intraoperative PTH	4	19	23	73	F	Main OR	242	300.75
207	Intraoperative PTH	6	15	20	73	F	Main OR	242	300.75
207	Intraoperative PTH	4	15	18	73	F	Main OR	242	300.75
208	Intraoperative PTH-Baseline	17	15	32	52	M	Main OR	132.067	175.767
208	Intraoperative PTH	3	17	19	52	M	Main OR	132.067	175.767
209	Intraoperative PTH-Baseline	12	16	27	56	F	Main OR	245.15	311.25
209	Intraoperative PTH	6	15	21	56	F	Main OR	245.15	311.25
209	Intraoperative PTH	3	17	19	56	F	Main OR	245.15	311.25
209	Intraoperative PTH	4	15	19	56	F	Main OR	245.15	311.25
209	Intraoperative PTH	4	17	21	56	F	Main OR	245.15	311.25
209	Intraoperative PTH	6	16	21	56	F	Main OR	245.15	311.25
210	Intraoperative PTH	4	15	19	67	M	Main OR	90.5	166.767
210	Intraoperative PTH-Baseline	4	16	19	67	M	Main OR	90.5	166.767
211	Intraoperative PTH-Baseline	2	15	17	50	F	Main OR	286.617	357.733
211	Intraoperative PTH	6	21	26	50	F	Main OR	286.617	357.733
211	Intraoperative PTH	5	18	23	50	F	Main OR	286.617	357.733
211	Intraoperative PTH	7	16	22	50	F	Main OR	286.617	357.733
211	Intraoperative PTH	13	17	30	50	F	Main OR	286.617	357.733
211	Intraoperative PTH	8	18	25	50	F	Main OR	286.617	357.733
212	Intraoperative PTH	15	18	67	68	F	Main OR	296.117	342.95
212	Intraoperative PTH-Baseline	15	18	32	68	F	Main OR	296.117	342.95
212	Intraoperative PTH	3	16	18	68	F	Main OR	296.117	342.95
212	Intraoperative PTH	7	23	29	68	F	Main OR	296.117	342.95
213	Intraoperative PTH-Baseline	5	16	20	55	F	Main OR	77.55	152.517
213	Intraoperative PTH	3	16	18	55	F	Main OR	77.55	152.517
213	Intraoperative PTH	8	16	24	55	F	Main OR	77.55	152.517
214	Intraoperative PTH-Baseline	8	16	23	71	F	Main OR	63	107.7
214	Intraoperative PTH	5	16	20	71	F	Main OR	63	107.7
214	Intraoperative PTH	7	16	23	71	F	Main OR	63	107.7
215	Intraoperative PTH-Baseline	5	24	28	58	F	Main OR	138.167	192.417
215	Intraoperative PTH	7	16	22	58	F	Main OR	138.167	192.417
215	Intraoperative PTH	11	14	25	58	F	Main OR	138.167	192.417
216	Intraoperative PTH	8	16	23	68	F	Main OR	112.4	175.033
217	Intraoperative PTH-Baseline	7	15	22	60	F	ASC	118.2	175.05
217	Intraoperative PTH	6	16	22	60	F	ASC	118.2	175.05
217	Intraoperative PTH	7	16	22	60	F	ASC	118.2	175.05
218	Intraoperative PTH-Baseline	10	15	24	21	M	ASC	74.5167	132.083
218	Intraoperative PTH	9	16	25	21	M	ASC	74.5167	132.083
218	Intraoperative PTH	6	16	22	21	M	ASC	74.5167	132.083
218	Intraoperative PTH	6	17	23	21	M	ASC	74.5167	132.083
218	Intraoperative PTH	7	15	22	21	M	ASC	74.5167	132.083
219	Intraoperative PTH-Baseline	3	15	17	54	F	Main OR	24	132.3
219	Intraoperative PTH	4	15	19	54	F	Main OR	24	132.3
219	Intraoperative PTH	5	15	19	54	F	Main OR	24	132.3
220	Intraoperative PTH-Baseline	6	15	21	52	M	Main OR	163	216.883
220	Intraoperative PTH	8	18	26	52	M	Main OR	163	216.883
221	Intraoperative PTH-Baseline	5	17	22	67	F	Main OR	85.3	133.367
221	Intraoperative PTH	4	16	19	67	F	Main OR	85.3	133.367
221	Intraoperative PTH	4	16	20	67	F	Main OR	85.3	133.367
222	Intraoperative PTH-Baseline	2	16	18	37	M	Main OR	143	217.2
222	Intraoperative PTH	8	16	23	37	M	Main OR	143	217.2
222	Intraoperative PTH	2	17	19	37	M	Main OR	143	217.2
223	Intraoperative PTH-Baseline	6	15	20	37	F	Main OR	58.5	101.617
223	Intraoperative PTH	10	14	24	37	F	Main OR	58.5	101.617
223	Intraoperative PTH	9	15	23	37	F	Main OR	58.5	101.617
224	Intraoperative PTH	5	15	19	78	F	Main OR	43.5833	94.3
224	Intraoperative PTH-Baseline	5	23	27	78	F	Main OR	43.5833	94.3
225	Intraoperative PTH	10	15	25	62	M	Main OR	167.083	224.2
225	Intraoperative PTH-Baseline	7	16	23	62	M	Main OR	167.083	224.2
225	Intraoperative PTH	12	15	27	62	M	Main OR	167.083	224.2
226	Intraoperative PTH-Baseline	5	14	19	63	F	Main OR	87	170.7
226	Intraoperative PTH	7	15	21	63	F	Main OR	87	170.7
226	Intraoperative PTH	3	14	17	63	F	Main OR	87	170.7
226	Intraoperative PTH	8	16	24	63	F	Main OR	87	170.7
227	Intraoperative PTH-Baseline	3	14	17	59	F	Main OR	107.567	160.633
227	Intraoperative PTH	3	16	19	59	F	Main OR	107.567	160.633
228	Intraoperative PTH-Baseline	11	15	26	20	F	Main OR	106.883	202.667
228	Intraoperative PTH	10	16	26	20	F	Main OR	106.883	202.667
228	Intraoperative PTH	10	16	25	20	F	Main OR	106.883	202.667
229	Intraoperative PTH-Baseline	10	17	27	64	M	Main OR	72.4	131.017
229	Intraoperative PTH	12	16	28	64	M	Main OR	72.4	131.017
229	Intraoperative PTH	14	16	29	64	M	Main OR	72.4	131.017
230	Intraoperative PTH-Baseline	1h 11	15	85	59	M	Main OR	90.05	133.883
230	Intraoperative PTH	2	14	16	59	M	Main OR	90.05	133.883
230	Intraoperative PTH	4	14	18	59	M	Main OR	90.05	133.883
231	Intraoperative PTH-Baseline	11	16	27	66	M	ASC	80.7167	153.333
231	Intraoperative PTH	13	16	28	66	M	ASC	80.7167	153.333
231	Intraoperative PTH	10	16	26	66	M	ASC	80.7167	153.333
231	Intraoperative PTH	11	16	26	66	M	ASC	80.7167	153.333
231	Intraoperative PTH	13	16	29	66	M	ASC	80.7167	153.333
232	Intraoperative PTH-Baseline	2	16	18	67	F	Main OR	89	150.983
232	Intraoperative PTH-Baseline	5	17	21	67	F	Main OR	89	150.983
232	Intraoperative PTH	3	15	18	67	F	Main OR	89	150.983
232	Intraoperative PTH	2	17	19	67	F	Main OR	89	150.983
232	Intraoperative PTH	3	18	21	67	F	Main OR	89	150.983
233	Intraoperative PTH-Baseline	7	14	21	69	F	ASC	80.5167	123.517
233	Intraoperative PTH	8	14	21	69	F	ASC	80.5167	123.517
233	Intraoperative PTH	8	15	23	69	F	ASC	80.5167	123.517
233	Intraoperative PTH	6	16	22	69	F	ASC	80.5167	123.517
233	Intraoperative PTH	7	15	21	69	F	ASC	80.5167	123.517
234	Intraoperative PTH-Baseline	9	16	25	84	F	Main OR	123.45	175.583
234	Intraoperative PTH-Baseline	6	16	21	84	F	Main OR	123.45	175.583
234	Intraoperative PTH	10	15	25	84	F	Main OR	123.45	175.583
234	Intraoperative PTH	6	16	21	84	F	Main OR	123.45	175.583
235	Intraoperative PTH-Baseline	9	15	24	74	M	Main OR	164.6	213.083
235	Intraoperative PTH-Baseline	14	22	35	74	M	Main OR	164.6	213.083
235	Intraoperative PTH	9	17	26	74	M	Main OR	164.6	213.083
235	Intraoperative PTH	16	21	36	74	M	Main OR	164.6	213.083
236	Intraoperative PTH-Baseline	9	14	23	41	M	Main OR	131.583	196
236	Intraoperative PTH	6	16	21	41	M	Main OR	131.583	196
237	Intraoperative PTH-Baseline	5	15	19	81	F	Main OR	111.833	166.267
237	Intraoperative PTH	5	27	31	81	F	Main OR	111.833	166.267
238	Intraoperative PTH-Baseline	5	15	19	67	F	Main OR	55	122.217
238	Intraoperative PTH	3	16	18	67	F	Main OR	55	122.217
238	Intraoperative PTH	3	17	19	67	F	Main OR	55	122.217
239	Intraoperative PTH-Baseline	7	15	21	28	F	Main OR	121.833	168.933
239	Intraoperative PTH	9	17	25	28	F	Main OR	121.833	168.933
239	Intraoperative PTH	9	14	23	28	F	Main OR	121.833	168.933
240	Intraoperative PTH-Baseline	4	19	23	34	M	Main OR	225.75	278.633
240	Intraoperative PTH	10	15	25	34	M	Main OR	225.75	278.633
241	Intraoperative PTH-Baseline	4	15	18	59	F	Main OR	92.9667	158.65
241	Intraoperative PTH	11	16	26	59	F	Main OR	92.9667	158.65
241	Intraoperative PTH	4	16	20	59	F	Main OR	92.9667	158.65
242	Intraoperative PTH-Baseline	3	15	18	39	M	Main OR	79	146.767
242	Intraoperative PTH	2	15	17	39	M	Main OR	79	146.767
242	Intraoperative PTH	2	15	17	39	M	Main OR	79	146.767
242	Intraoperative PTH	4	16	19	39	M	Main OR	79	146.767
243	Intraoperative PTH-Baseline	6	15	20	63	F	Main OR	221.7	291.333
243	Intraoperative PTH	3	15	18	63	F	Main OR	221.7	291.333
243	Intraoperative PTH	9	16	25	63	F	Main OR	221.7	291.333
243	Intraoperative PTH	6	15	20	63	F	Main OR	221.7	291.333
244	Intraoperative PTH-Baseline	4	15	19	70	F	Main OR	98.3833	150.1
244	Intraoperative PTH-Baseline	6	15	20	70	F	Main OR	98.3833	150.1
244	Intraoperative PTH	4	17	21	70	F	Main OR	98.3833	150.1
245	Intraoperative PTH-Baseline	4	14	18	54	M	Main OR	103.883	158.267
245	Intraoperative PTH	5	32	37	54	M	Main OR	103.883	158.267
246	Intraoperative PTH-Baseline	9	17	25	63	M	Main OR	124.7	190.933
246	Intraoperative PTH	9	16	25	63	M	Main OR	124.7	190.933
246	Intraoperative PTH	3	16	18	63	M	Main OR	124.7	190.933
247	Intraoperative PTH-Baseline	6	16	22	21	M	Main OR	104.75	155
247	Intraoperative PTH	4	16	20	21	M	Main OR	104.75	155
247	Intraoperative PTH	5	17	21	21	M	Main OR	104.75	155
247	Intraoperative PTH	11	16	26	21	M	Main OR	104.75	155
248	Intraoperative PTH-Baseline	5	16	20	47	F	Main OR	135.8	189.367
248	Intraoperative PTH-Baseline	3	16	18	47	F	Main OR	135.8	189.367
248	Intraoperative PTH	10	15	24	47	F	Main OR	135.8	189.367
249	Intraoperative PTH-Baseline	1h 5	16	81	48	F	ASC	99	195.017
249	Intraoperative PTH	10	18	28	48	F	ASC	99	195.017
249	Intraoperative PTH	10	18	27	48	F	ASC	99	195.017
249	Intraoperative PTH	17	18	35	48	F	ASC	99	195.017
249	Intraoperative PTH	12	19	30	48	F	ASC	99	195.017
250	Intraoperative PTH-Baseline	3	15	17	55	F	Main OR	213	267.633
250	Intraoperative PTH	4	16	19	55	F	Main OR	213	267.633
251	Intraoperative PTH-Baseline	11	16	27	72	F	Main OR	155.4	208.967
251	Intraoperative PTH	7	15	22	72	F	Main OR	155.4	208.967
251	Intraoperative PTH	3	17	20	72	F	Main OR	155.4	208.967
252	Intraoperative PTH-Baseline	3	14	16	54	M	Main OR	121.233	191.95
252	Intraoperative PTH	3	15	17	54	M	Main OR	121.233	191.95
253	Intraoperative PTH-Baseline	6	17	23	70	F	Main OR	96.9667	146.767
253	Intraoperative PTH	5	15	20	70	F	Main OR	96.9667	146.767
253	Intraoperative PTH	4	15	19	70	F	Main OR	96.9667	146.767
254	Intraoperative PTH-Baseline	8	15	23	30	F	ASC	141.883	218
254	Intraoperative PTH	10	16	25	30	F	ASC	141.883	218
254	Intraoperative PTH	13	15	28	30	F	ASC	141.883	218
254	Intraoperative PTH	21	19	39	30	F	ASC	141.883	218
254	Intraoperative PTH	7	17	23	30	F	ASC	141.883	218
254	Intraoperative PTH	10	16	25	30	F	ASC	141.883	218
255	Intraoperative PTH-Baseline	5	15	19	63	F	Main OR	157.683	215
255	Intraoperative PTH	8	15	23	63	F	Main OR	157.683	215
255	Intraoperative PTH	12	15	27	63	F	Main OR	157.683	215
255	Intraoperative PTH	7	17	24	63	F	Main OR	157.683	215
255	Intraoperative PTH	11	16	26	63	F	Main OR	157.683	215
256	Intraoperative PTH-Baseline	9	15	23	63	F	Main OR	88.9167	156.5
256	Intraoperative PTH	4	15	19	63	F	Main OR	88.9167	156.5
256	Intraoperative PTH	7	15	21	63	F	Main OR	88.9167	156.5
257	Intraoperative PTH-Baseline	4	15	19	32	M	Main OR	118.867	224.367
257	Intraoperative PTH	12	16	27	32	M	Main OR	118.867	224.367
257	Intraoperative PTH	14	14	27	32	M	Main OR	118.867	224.367
258	Intraoperative PTH-Baseline	7	16	22	20	M	Main OR	134.517	187.85
258	Intraoperative PTH	3	17	19	20	M	Main OR	134.517	187.85
259	Intraoperative PTH-Baseline	6	16	22	34	M	Main OR	69	132
259	Intraoperative PTH	30	28s	30	34	M	Main OR	69	132
260	Intraoperative PTH-Baseline	19	15	34	65	F	Main OR	144.95	227.867
260	Intraoperative PTH	9	17	26	65	F	Main OR	144.95	227.867
260	Intraoperative PTH	9	18	26	65	F	Main OR	144.95	227.867
260	Intraoperative PTH	6	21	26	65	F	Main OR	144.95	227.867
261	Intraoperative PTH-Baseline	3	16	18	49	F	Main OR	175.533	224.567
261	Intraoperative PTH	7	15	21	49	F	Main OR	175.533	224.567
262	Intraoperative PTH-Baseline	10	16	25	59	F	Main OR	124	165.3
262	Intraoperative PTH	5	17	22	59	F	Main OR	124	165.3
263	Intraoperative PTH-Baseline	12	16	28	53	M	Main OR	153.417	231.85
263	Intraoperative PTH	10	16	26	53	M	Main OR	153.417	231.85
263	Intraoperative PTH	16	15	30	53	M	Main OR	153.417	231.85
264	Intraoperative PTH-Baseline	8	14	22	66	F	Main OR	88.2	152.033
264	Intraoperative PTH-Baseline	8	14	22	66	F	Main OR	88.2	152.033
264	Intraoperative PTH	5	15	19	66	F	Main OR	88.2	152.033
265	Intraoperative PTH-Baseline	4	16	19	75	F	Main OR	133.033	212.783
265	Intraoperative PTH	3	19	21	75	F	Main OR	133.033	212.783
265	Intraoperative PTH	7	18	24	75	F	Main OR	133.033	212.783
265	Intraoperative PTH	6	17	22	75	F	Main OR	133.033	212.783
266	Intraoperative PTH-Baseline	6	15	21	53	F	ASC	303.783	369.8
266	Intraoperative PTH	10	16	25	53	F	ASC	303.783	369.8
266	Intraoperative PTH	23	18	41	53	F	ASC	303.783	369.8
266	Intraoperative PTH	18	17	35	53	F	ASC	303.783	369.8
266	Intraoperative PTH	16	15	31	53	F	ASC	303.783	369.8
266	Intraoperative PTH	10	32	42	53	F	ASC	303.783	369.8
266	Intraoperative PTH	5	14	19	53	F	ASC	303.783	369.8
266	Intraoperative PTH	18	15	33	53	F	ASC	303.783	369.8
267	Intraoperative PTH-Baseline	7	17	23	47	F	Main OR	155.867	214.3
267	Intraoperative PTH	5	16	21	47	F	Main OR	155.867	214.3
268	Intraoperative PTH-Baseline	8	15	22	69	F	Main OR	78.7333	139.417
268	Intraoperative PTH	4	15	18	69	F	Main OR	78.7333	139.417
268	Intraoperative PTH	7	16	22	69	F	Main OR	78.7333	139.417
269	Intraoperative PTH-Baseline	3	16	18	63	F	Main OR	86.6167	153.133
269	Intraoperative PTH-Baseline	5	15	20	63	F	Main OR	86.6167	153.133
269	Intraoperative PTH	9	16	25	63	F	Main OR	86.6167	153.133
269	Intraoperative PTH	6	15	21	63	F	Main OR	86.6167	153.133
270	Intraoperative PTH-Baseline	4	16	20	57	F	Main OR	72.5667	123.067
270	Intraoperative PTH	5	16	20	57	F	Main OR	72.5667	123.067
271	Intraoperative PTH-Baseline	4	16	20	58	F	Main OR	73.15	155.8
271	Intraoperative PTH	6	15	20	58	F	Main OR	73.15	155.8
271	Intraoperative PTH	3	15	18	58	F	Main OR	73.15	155.8
272	Intraoperative PTH-Baseline	8	15	23	74	F	ASC	205.617	258.217
272	Intraoperative PTH	8	15	23	74	F	ASC	205.617	258.217
272	Intraoperative PTH	10	16	26	74	F	ASC	205.617	258.217
272	Intraoperative PTH	8	14	22	74	F	ASC	205.617	258.217
272	Intraoperative PTH	9	15	23	74	F	ASC	205.617	258.217
272	Intraoperative PTH	7	15	21	74	F	ASC	205.617	258.217
273	Intraoperative PTH-Baseline	16	15	31	66	F	Main OR	113	162.133
273	Intraoperative PTH	11	16	26	66	F	Main OR	113	162.133
274	Intraoperative PTH-Baseline	8	16	24	70	F	Main OR	145.567	208.467
274	Intraoperative PTH	3	16	18	70	F	Main OR	145.567	208.467
274	Intraoperative PTH	13	15	28	70	F	Main OR	145.567	208.467
275	Intraoperative PTH-Baseline	3	17	20	74	F	Main OR	202.383	269.4
275	Intraoperative PTH	16	17	32	74	F	Main OR	202.383	269.4
275	Intraoperative PTH	7	16	22	74	F	Main OR	202.383	269.4
276	Intraoperative PTH-Baseline	9	15	23	60	F	ASC	98.2667	165.617
276	Intraoperative PTH		16	43	60	F	ASC	98.2667	165.617
276	Intraoperative PTH	21	17	38	60	F	ASC	98.2667	165.617
276	Intraoperative PTH	16	17	33	60	F	ASC	98.2667	165.617
276	Intraoperative PTH	47	15	61	60	F	ASC	98.2667	165.617
277	Intraoperative PTH	12	15	27	1	F	Main OR	139	218
278	Intraoperative PTH-Baseline	7	15	21	57	F	Main OR	86.4333	148.25
278	Intraoperative PTH	2	16	18	57	F	Main OR	86.4333	148.25
278	Intraoperative PTH-Baseline	8	15	23	57	F	Main OR	86.4333	148.25
279	Intraoperative PTH	8	19	26	52	F	Main OR	130	168
280	Intraoperative PTH-Baseline	5	16	20	63	F	Main OR	70.7667	167.783
280	Intraoperative PTH	5	17	22	63	F	Main OR	70.7667	167.783
280	Intraoperative PTH	8	15	22	63	F	Main OR	70.7667	167.783
280	Intraoperative PTH	12	17	29	63	F	Main OR	70.7667	167.783
280	Intraoperative PTH	4	18	22	63	F	Main OR	70.7667	167.783
281	Intraoperative PTH-Baseline	5	15	20	67	M	Main OR	104	158.817
281	Intraoperative PTH	2	14	15	67	M	Main OR	104	158.817
282	Intraoperative PTH	8	16	23	62	F	Main OR	52.6	114.417
282	Intraoperative PTH	9	16	24	62	F	Main OR	52.6	114.417
282	Intraoperative PTH	5	14	19	62	F	Main OR	52.6	114.417
283	Intraoperative PTH-Baseline	3	16	18	72	F	Main OR	63.3667	125.1
283	Intraoperative PTH	3	19	22	72	F	Main OR	63.3667	125.1
284	Intraoperative PTH-Baseline	4	15	18	76	F	Main OR	94.75	157.483
284	Intraoperative PTH	3	16	18	76	F	Main OR	94.75	157.483
284	Intraoperative PTH	5	16	20	76	F	Main OR	94.75	157.483
285	Intraoperative PTH-Baseline	4	16	19	77	F	Main OR	99	166.117
285	Intraoperative PTH	3	16	18	77	F	Main OR	99	166.117
285	Intraoperative PTH	3	16	19	77	F	Main OR	99	166.117
286	Intraoperative PTH-Baseline	10	16	25	48	M	ASC	225.617	308.867
286	Intraoperative PTH	14	17	30	48	M	ASC	225.617	308.867
286	Intraoperative PTH	9	19	28	48	M	ASC	225.617	308.867
286	Intraoperative PTH	12	16	27	48	M	ASC	225.617	308.867
286	Intraoperative PTH	11	16	27	48	M	ASC	225.617	308.867
286	Intraoperative PTH	9	20	28	48	M	ASC	225.617	308.867
287	Intraoperative PTH-Baseline	8	16	23	56	F	Main OR	103.35	158.05
287	Intraoperative PTH	2	16	17	56	F	Main OR	103.35	158.05
287	Intraoperative PTH	3	15	18	56	F	Main OR	103.35	158.05
288	Intraoperative PTH-Baseline	4	15	19	74	F	Main OR	170.117	237.85
288	Intraoperative PTH	11	17	27	74	F	Main OR	170.117	237.85
288	Intraoperative PTH	6	16	22	74	F	Main OR	170.117	237.85
288	Intraoperative PTH	5	17	22	74	F	Main OR	170.117	237.85
288	Intraoperative PTH	10	17	26	74	F	Main OR	170.117	237.85
289	Intraoperative PTH-Baseline	3	15	18	55	F	Main OR	143.567	208.5
289	Intraoperative PTH	3	17	19	55	F	Main OR	143.567	208.5
289	Intraoperative PTH	4	16	20	55	F	Main OR	143.567	208.5
289	Intraoperative PTH	6	17	23	55	F	Main OR	143.567	208.5
289	Intraoperative PTH	5	16	20	55	F	Main OR	143.567	208.5
290	Intraoperative PTH-Baseline	3	15	18	38	F	Main OR	102	151.383
290	Intraoperative PTH	4	16	20	38	F	Main OR	102	151.383
290	Intraoperative PTH-Baseline	3	16	18	38	F	Main OR	102	151.383
290	Intraoperative PTH	3	17	20	38	F	Main OR	102	151.383
291	Intraoperative PTH-Baseline	4	16	19	67	M	Main OR	220.483	291.7
291	Intraoperative PTH	8	17	24	67	M	Main OR	220.483	291.7
291	Intraoperative PTH	4	16	20	67	M	Main OR	220.483	291.7
291	Intraoperative PTH	3	16	19	67	M	Main OR	220.483	291.7
291	Intraoperative PTH	3	15	18	67	M	Main OR	220.483	291.7
292	Intraoperative PTH-Baseline	7	16	23	46	F	ASC	72.6833	137.733
292	Intraoperative PTH	9	31	39	46	F	ASC	72.6833	137.733
292	Intraoperative PTH	7	23	29	46	F	ASC	72.6833	137.733
292	Intraoperative PTH	7	21	28	46	F	ASC	72.6833	137.733
292	Intraoperative PTH	6	16	22	46	F	ASC	72.6833	137.733
293	Intraoperative PTH-Baseline	14	16	30	74	F	Main OR	100	168.933
293	Intraoperative PTH	16	17	33	74	F	Main OR	100	168.933
293	Intraoperative PTH	14	15	28	74	F	Main OR	100	168.933
294	Intraoperative PTH-Baseline	5	16	20	66	M	Main OR	85	138
294	Intraoperative PTH	8	18	26	66	M	Main OR	85	138
294	Intraoperative PTH	7	19	25	66	M	Main OR	85	138
295	Intraoperative PTH-Baseline	3	16	18	64	F	Main OR	64	154.717
295	Intraoperative PTH	2	21	23	64	F	Main OR	64	154.717
295	Intraoperative PTH	6	16	22	64	F	Main OR	64	154.717
296	Intraoperative PTH-Baseline	10	15	24	69	F	Main OR	132	189.617
296	Intraoperative PTH	9	15	23	69	F	Main OR	132	189.617
296	Intraoperative PTH	4	14	17	69	F	Main OR	132	189.617
296	Intraoperative PTH	6	15	21	69	F	Main OR	132	189.617
297	Intraoperative PTH-Baseline	7	17	23	54	F	ASC	73	112.7
297	Intraoperative PTH	11	16	26	54	F	ASC	73	112.7
297	Intraoperative PTH	6	19	24	54	F	ASC	73	112.7
297	Intraoperative PTH	7	19	26	54	F	ASC	73	112.7
297	Intraoperative PTH	9	19	27	54	F	ASC	73	112.7
298	Intraoperative PTH	4	18	22	46	F	Main OR	85.8333	155.933
298	Intraoperative PTH-Baseline	4	18	22	46	F	Main OR	85.8333	155.933
298	Intraoperative PTH	3	15	18	46	F	Main OR	85.8333	155.933
299	Intraoperative PTH	5	16	129	57	F	Main OR	126.517	192.017
299	Intraoperative PTH-Baseline	5	21	25	57	F	Main OR	126.517	192.017
299	Intraoperative PTH	17	15	31	57	F	Main OR	126.517	192.017
300	Intraoperative PTH-Baseline	4	15	19	64	F	Main OR	135.533	209.283
300	Intraoperative PTH	11	16	26	64	F	Main OR	135.533	209.283
300	Intraoperative PTH-Baseline	11	16	26	64	F	Main OR	135.533	209.283
300	Intraoperative PTH	7	17	24	64	F	Main OR	135.533	209.283
300	Intraoperative PTH	4	19	22	64	F	Main OR	135.533	209.283
301	Intraoperative PTH-Baseline	20	23	42	41	M	Main OR	96.4667	163.167
302	Intraoperative PTH-Baseline	5	17	21	65	M	Main OR	69	140.867
302	Intraoperative PTH	4	17	21	65	M	Main OR	69	140.867
302	Intraoperative PTH	4	16	19	65	M	Main OR	69	140.867
303	Intraoperative PTH-Baseline	8	17	24	66	M	Main OR	199	281
303	Intraoperative PTH-Baseline	7	16	23	66	M	Main OR	199	281
303	Intraoperative PTH	9	19	27	66	M	Main OR	199	281
303	Intraoperative PTH	5	18	23	66	M	Main OR	199	281
303	Intraoperative PTH	20	18	38	66	M	Main OR	199	281
303	Intraoperative PTH	9	17	26	66	M	Main OR	199	281
303	Intraoperative PTH	3	16	18	66	M	Main OR	199	281
303	Intraoperative PTH	5	15	20	66	M	Main OR	199	281
303	Intraoperative PTH	6	16	22	66	M	Main OR	199	281
303	Intraoperative PTH	10	21	31	66	M	Main OR	199	281
303	Intraoperative PTH	3	22	24	66	M	Main OR	199	281
304	Intraoperative PTH-Baseline	5	15	20	56	M	Main OR	66.8167	142.6
304	Intraoperative PTH	7	16	22	56	M	Main OR	66.8167	142.6
304	Intraoperative PTH	6	16	22	56	M	Main OR	66.8167	142.6
305	Intraoperative PTH-Baseline	3	15	17	36	F	Main OR	64.7167	130.417
305	Intraoperative PTH	6	15	21	36	F	Main OR	64.7167	130.417
305	Intraoperative PTH	3	15	18	36	F	Main OR	64.7167	130.417
305	Intraoperative PTH	2	16	18	36	F	Main OR	64.7167	130.417
306	Intraoperative PTH-Baseline	9	15	23	57	M	Main OR	114.417	170.467
306	Intraoperative PTH	3	15	18	57	M	Main OR	114.417	170.467
306	Intraoperative PTH	2	15	17	57	M	Main OR	114.417	170.467
307	Intraoperative PTH	13	16	29	52	F	Main OR	122.933	182.45
307	Intraoperative PTH	12	17	28	52	F	Main OR	122.933	182.45
308	Intraoperative PTH-Baseline	6	27	33	81	F	Main OR	155	220
308	Intraoperative PTH	8	15	22	81	F	Main OR	155	220
308	Intraoperative PTH	12	15	27	81	F	Main OR	155	220
308	Intraoperative PTH	6	16	21	81	F	Main OR	155	220
308	Intraoperative PTH	3	15	18	81	F	Main OR	155	220
309	Intraoperative PTH-Baseline	9	15	24	58	M	Main OR	132	192
309	Intraoperative PTH	8	16	24	58	M	Main OR	132	192
309	Intraoperative PTH	9	15	24	58	M	Main OR	132	192
310	Intraoperative PTH	14	17	31	52	M	Main OR	153	225.017
310	Intraoperative PTH	15	15	30	52	M	Main OR	153	225.017
311	Intraoperative PTH-Baseline	8	18	25	79	F	Main OR	230.133	293.467
311	Intraoperative PTH	3	16	18	79	F	Main OR	230.133	293.467
311	Intraoperative PTH	4	16	20	79	F	Main OR	230.133	293.467
311	Intraoperative PTH	5	16	21	79	F	Main OR	230.133	293.467
311	Intraoperative PTH	3	15	18	79	F	Main OR	230.133	293.467
312	Intraoperative PTH-Baseline	13	16	28	52	M	Main OR	217	297.183
312	Intraoperative PTH	6	20	25	52	M	Main OR	217	297.183
313	Intraoperative PTH-Baseline	7	14	20	66	F	Main OR	101.667	150.067
313	Intraoperative PTH	3	15	17	66	F	Main OR	101.667	150.067
313	Intraoperative PTH	3	16	18	66	F	Main OR	101.667	150.067
313	Intraoperative PTH	4	16	20	66	F	Main OR	101.667	150.067
314	Intraoperative PTH-Baseline	6	14	20	82	F	Main OR	315.767	372
314	Intraoperative PTH	3	15	18	82	F	Main OR	315.767	372
314	Intraoperative PTH	10	16	26	82	F	Main OR	315.767	372
314	Intraoperative PTH	10	18	28	82	F	Main OR	315.767	372
314	Intraoperative PTH	8	18	25	82	F	Main OR	315.767	372
315	Intraoperative PTH-Baseline	14	15	28	34	F	ASC	52.7167	99.5833
315	Intraoperative PTH	7	18	25	34	F	ASC	52.7167	99.5833
315	Intraoperative PTH	9	15	24	34	F	ASC	52.7167	99.5833
316	Intraoperative PTH-Baseline	14	16	30	57	F	Main OR	84	140.383
316	Intraoperative PTH	7	16	22	57	F	Main OR	84	140.383
317	Intraoperative PTH	11	15	26	63	F	Main OR	86.0667	149.05
317	Intraoperative PTH	7	16	22	63	F	Main OR	86.0667	149.05
317	Intraoperative PTH	8	16	23	63	F	Main OR	86.0667	149.05
318	Intraoperative PTH-Baseline	4	18	22	28	F	Main OR	135.15	207.683
318	Intraoperative PTH	2	15	17	28	F	Main OR	135.15	207.683
318	Intraoperative PTH	2	16	18	28	F	Main OR	135.15	207.683
319	Intraoperative PTH-Baseline	6	17	22	72	F	Main OR	102	165
319	Intraoperative PTH	5	17	21	72	F	Main OR	102	165
319	Intraoperative PTH	8	19	26	72	F	Main OR	102	165
320	Intraoperative PTH-Baseline	6	17	22	78	M	Main OR	112.3	169.417
320	Intraoperative PTH	5	16	20	78	M	Main OR	112.3	169.417
320	Intraoperative PTH	4	16	20	78	M	Main OR	112.3	169.417
320	Intraoperative PTH	4	16	20	78	M	Main OR	112.3	169.417
321	Intraoperative PTH	12	15	27	60	F	Main OR	156	206.883
321	Intraoperative PTH-Baseline	12	15	27	60	F	Main OR	156	206.883
321	Intraoperative PTH	6	15	21	60	F	Main OR	156	206.883
321	Intraoperative PTH-Baseline	6	15	21	60	F	Main OR	156	206.883
321	Intraoperative PTH	4	15	19	60	F	Main OR	156	206.883
322	Intraoperative PTH-Baseline	4	17	20	45	F	Main OR	158.05	212
322	Intraoperative PTH	9	17	26	45	F	Main OR	158.05	212
322	Intraoperative PTH	5	17	21	45	F	Main OR	158.05	212
322	Intraoperative PTH	6	16	21	45	F	Main OR	158.05	212
323	Intraoperative PTH-Baseline	1h 11	17	88	59	F	Main OR	76	142
323	Intraoperative PTH	5	15	19	59	F	Main OR	76	142
324	Intraoperative PTH-Baseline	3	19	22	75	F	Main OR	186.767	251.317
324	Intraoperative PTH	3	15	18	75	F	Main OR	186.767	251.317
325	Intraoperative PTH-Baseline	4	16	20	62	F	Main OR	105.733	162.283
325	Intraoperative PTH	5	15	20	62	F	Main OR	105.733	162.283
325	Intraoperative PTH	5	15	19	62	F	Main OR	105.733	162.283
326	Intraoperative PTH-Baseline	6	16	21	36	F	Main OR	96.5833	147.133
326	Intraoperative PTH	4	15	19	36	F	Main OR	96.5833	147.133
327	Intraoperative PTH-Baseline	19	15	34	50	F	Main OR	85	140.117
327	Intraoperative PTH	3	15	18	50	F	Main OR	85	140.117
327	Intraoperative PTH	13	15	27	50	F	Main OR	85	140.117
328	Intraoperative PTH-Baseline	8	15	23	79	M	Main OR	200.517	257.267
328	Intraoperative PTH	8	16	24	79	M	Main OR	200.517	257.267
329	Intraoperative PTH-Baseline	7	17	24	59	F	Main OR	52.5667	111.05
330	Intraoperative PTH-Baseline	3	15	18	73	M	Main OR	90.5167	138.733
330	Intraoperative PTH	3	15	18	73	M	Main OR	90.5167	138.733
330	Intraoperative PTH	4	16	20	73	M	Main OR	90.5167	138.733
331	Intraoperative PTH-Baseline	5	17	21	45	F	Main OR	241	298.2
331	Intraoperative PTH	7	16	22	45	F	Main OR	241	298.2
331	Intraoperative PTH	6	16	22	45	F	Main OR	241	298.2
331	Intraoperative PTH-Baseline	6	16	22	45	F	Main OR	241	298.2
332	Intraoperative PTH	14	34	82	55	F	Main OR	135.433	173.933
332	Intraoperative PTH-Baseline	14	38s	78	55	F	Main OR	135.433	173.933
332	Intraoperative PTH	8	15	23	55	F	Main OR	135.433	173.933
332	Intraoperative PTH	6	18	24	55	F	Main OR	135.433	173.933
333	Intraoperative PTH	6	16	21	75	M	Main OR	493.967	558
334	Intraoperative PTH-Baseline	5	16	21	67	F	Main OR	140	196
334	Intraoperative PTH	7	15	22	67	F	Main OR	140	196
334	Intraoperative PTH-Baseline	8	15	23	68	F	Main OR	140	196
334	Intraoperative PTH	4	15	19	68	F	Main OR	140	196
334	Intraoperative PTH	5	16	20	68	F	Main OR	140	196
335	Intraoperative PTH-Baseline	10	15	25	24	M	Main OR	162.917	213.55
335	Intraoperative PTH	2	15	16	24	M	Main OR	162.917	213.55
335	Intraoperative PTH	4	15	18	24	M	Main OR	162.917	213.55
336	Intraoperative PTH-Baseline	10	17	27	47	F	Main OR	92.8333	166.5
336	Intraoperative PTH	13	16	29	47	F	Main OR	92.8333	166.5
336	Intraoperative PTH	3	16	19	47	F	Main OR	92.8333	166.5
337	Intraoperative PTH-Baseline	5	16	20	70	F	Main OR	104.433	156.117
337	Intraoperative PTH	4	19	23	70	F	Main OR	104.433	156.117
337	Intraoperative PTH	3	16	18	70	F	Main OR	104.433	156.117
338	Intraoperative PTH-Baseline	4	14	17	54	F	Main OR	81.9667	135.767
338	Intraoperative PTH	7	15	21	54	F	Main OR	81.9667	135.767
338	Intraoperative PTH	2	15	16	54	F	Main OR	81.9667	135.767
339	Intraoperative PTH	8	15	23	36	M	Main OR	237.083	292.15
339	Intraoperative PTH	6	17	22	36	M	Main OR	237.083	292.15
339	Intraoperative PTH	3	15	17	36	M	Main OR	237.083	292.15
339	Intraoperative PTH	4	21	25	36	M	Main OR	237.083	292.15
340	Intraoperative PTH-Baseline	7	15	22	74	M	Main OR	60	127.433
340	Intraoperative PTH	9	19	28	74	M	Main OR	60	127.433
340	Intraoperative PTH	5	15	20	74	M	Main OR	60	127.433
341	Intraoperative PTH-Baseline	5	17	22	71	F	Main OR	68.4	108.717
341	Intraoperative PTH	4	17	21	71	F	Main OR	68.4	108.717
342	Intraoperative PTH-Baseline	9	16	24	29	F	ASC	76.4333	135.217
342	Intraoperative PTH	13	17	29	29	F	ASC	76.4333	135.217
342	Intraoperative PTH	12	18	29	29	F	ASC	76.4333	135.217
342	Intraoperative PTH	9	15	23	29	F	ASC	76.4333	135.217
342	Intraoperative PTH	11	15	25	29	F	ASC	76.4333	135.217
343	Intraoperative PTH-Baseline	7	16	23	14	F	Main OR	177.05	239.633
343	Intraoperative PTH	6	26	31	14	F	Main OR	177.05	239.633
344	Intraoperative PTH-Baseline	14	16	30	46	F	Main OR	126.8	178.05
344	Intraoperative PTH	5	16	20	46	F	Main OR	126.8	178.05
344	Intraoperative PTH	4	15	19	46	F	Main OR	126.8	178.05
344	Intraoperative PTH	5	21	26	46	F	Main OR	126.8	178.05
344	Intraoperative PTH	7	18	24	46	F	Main OR	126.8	178.05
345	Intraoperative PTH-Baseline	6	19	24	73	F	Main OR	79	146.517
345	Intraoperative PTH	6	15	21	73	F	Main OR	79	146.517
345	Intraoperative PTH	6	15	21	73	F	Main OR	79	146.517
346	Intraoperative PTH-Baseline	5	17	21	72	F	Main OR	99.95	152.117
346	Intraoperative PTH	5	16	20	72	F	Main OR	99.95	152.117
346	Intraoperative PTH	5	16	21	72	F	Main OR	99.95	152.117
347	Intraoperative PTH-Baseline	11	16	26	38	F	ASC	57	97.7333
347	Intraoperative PTH	12	14	25	38	F	ASC	57	97.7333
347	Intraoperative PTH	8	15	22	38	F	ASC	57	97.7333
348	Intraoperative PTH-Baseline	3	17	19	72	F	Main OR	109	166.8
348	Intraoperative PTH	7	17	24	72	F	Main OR	109	166.8
348	Intraoperative PTH	3	17	20	72	F	Main OR	109	166.8
349	Intraoperative PTH-Baseline	10	23	33	46	F	Main OR	167.95	236.683
349	Intraoperative PTH	9	15	24	46	F	Main OR	167.95	236.683
350	Intraoperative PTH	4	17	20	51	F	Main OR	138.283	183.783
350	Intraoperative PTH	24	17	41	51	F	Main OR	138.283	183.783
351	Intraoperative PTH-Baseline	4	16	19	32	F	Main OR	145.717	201.567
351	Intraoperative PTH	4	15	18	32	F	Main OR	145.717	201.567
351	Intraoperative PTH	7	16	23	32	F	Main OR	145.717	201.567
352	Intraoperative PTH	6	15	21	31	F	Main OR	127	184
353	Intraoperative PTH-Baseline	3	16	18	60	F	Main OR	152.233	202.15
353	Intraoperative PTH	2	15	16	60	F	Main OR	152.233	202.15
354	Intraoperative PTH-Baseline	7	24	31	58	F	Main OR	258.167	383.917
354	Intraoperative PTH	29	18	46	58	F	Main OR	258.167	383.917
355	Intraoperative PTH-Baseline	7	16	23	56	F	Main OR	61	116.6
355	Intraoperative PTH	5	16	20	56	F	Main OR	61	116.6
356	Intraoperative PTH-Baseline	7	14	21	76	F	Main OR	74	155.383
356	Intraoperative PTH	4	16	20	76	F	Main OR	74	155.383
357	Intraoperative PTH-Baseline	9	8	25	78	F	Main OR	116.517	179.417
357	Intraoperative PTH	2	15	17	78	F	Main OR	116.517	179.417
358	Intraoperative PTH-Baseline	9	15	24	66	F	Main OR	213.717	265.967
358	Intraoperative PTH	8	17	25	66	F	Main OR	213.717	265.967
358	Intraoperative PTH	10	15	24	66	F	Main OR	213.717	265.967
359	Intraoperative PTH-Baseline	7	16	22	44	M	Main OR	339	410.667
359	Intraoperative PTH	9	15	24	44	M	Main OR	339	410.667
360	Intraoperative PTH-Baseline	7	15	22	54	F	Main OR	71	129
360	Intraoperative PTH	6	15	21	54	F	Main OR	71	129
360	Intraoperative PTH	6	15	21	54	F	Main OR	71	129
360	Intraoperative PTH-Baseline	9	15	24	54	F	Main OR	71	129
361	Intraoperative PTH-Baseline	4	17	21	45	M	Main OR	132.833	187.6
361	Intraoperative PTH	28	16	44	45	M	Main OR	132.833	187.6
361	Intraoperative PTH	5	15	20	45	M	Main OR	132.833	187.6
361	Intraoperative PTH	8	16	24	45	M	Main OR	132.833	187.6
362	Intraoperative PTH-Baseline	5	15	20	55	F	Main OR	172.533	247.117
362	Intraoperative PTH	10	15	24	55	F	Main OR	172.533	247.117
362	Intraoperative PTH	8	15	22	55	F	Main OR	172.533	247.117
362	Intraoperative PTH	6	15	20	55	F	Main OR	172.533	247.117
362	Intraoperative PTH	16	15	31	55	F	Main OR	172.533	247.117
362	Intraoperative PTH	16	15	30	55	F	Main OR	172.533	247.117
363	Intraoperative PTH-Baseline	8	16	23	28	F	Main OR	129	181.5
363	Intraoperative PTH	9	15	23	28	F	Main OR	129	181.5
363	Intraoperative PTH	11	16	26	28	F	Main OR	129	181.5
364	Intraoperative PTH-Baseline	7	16	23	67	F	Main OR	95	150.317
364	Intraoperative PTH	7	16	22	67	F	Main OR	95	150.317
364	Intraoperative PTH	6	21	26	67	F	Main OR	95	150.317
365	Intraoperative PTH-Baseline	6	17	22	60	F	Main OR	142.717	214.333
365	Intraoperative PTH	6	17	22	60	F	Main OR	142.717	214.333
365	Intraoperative PTH	3	16	18	60	F	Main OR	142.717	214.333
366	Intraoperative PTH-Baseline	6	15	20	65	F	Main OR	221.517	331.917
366	Intraoperative PTH	6	15	21	65	F	Main OR	221.517	331.917
366	Intraoperative PTH	4	17	20	65	F	Main OR	221.517	331.917
367	Intraoperative PTH-Baseline	5	16	20	84	F	Main OR	184	252.767
367	Intraoperative PTH	4	15	19	84	F	Main OR	184	252.767
367	Intraoperative PTH	5	19	24	84	F	Main OR	184	252.767
367	Intraoperative PTH	6	15	21	84	F	Main OR	184	252.767
367	Intraoperative PTH-Baseline	6	18	24	84	F	Main OR	184	252.767
367	Intraoperative PTH	6	16	22	84	F	Main OR	184	252.767
367	Intraoperative PTH	5	16	20	84	F	Main OR	184	252.767
367	Intraoperative PTH-Baseline	5	16	20	84	F	Main OR	184	252.767
368	Intraoperative PTH-Baseline	8	16	23	51	F	Main OR	49.35	97.7667
368	Intraoperative PTH	8	16	24	51	F	Main OR	49.35	97.7667
369	Intraoperative PTH-Baseline	5	15	19	28	F	Main OR	212.583	340.083
369	Intraoperative PTH	7	15	22	28	F	Main OR	212.583	340.083
369	Intraoperative PTH	10	16	25	28	F	Main OR	212.583	340.083
369	Intraoperative PTH	5	18	22	28	F	Main OR	212.583	340.083
369	Intraoperative PTH	5	15	19	28	F	Main OR	212.583	340.083
369	Intraoperative PTH-Baseline	6	16	22	28	F	Main OR	212.583	340.083
369	Intraoperative PTH-Baseline	4	15	18	28	F	Main OR	212.583	340.083
369	Intraoperative PTH	4	15	19	28	F	Main OR	212.583	340.083
369	Intraoperative PTH-Baseline	3	15	18	28	F	Main OR	212.583	340.083
370	Intraoperative PTH-Baseline	22	16	37	3	M	Main OR	52	83
371	Intraoperative PTH-Baseline	3	15	18	67	M	Main OR	109	167.117
371	Intraoperative PTH	10	15	24	67	M	Main OR	109	167.117
371	Intraoperative PTH	2	16	18	67	M	Main OR	109	167.117
372	Intraoperative PTH-Baseline	8	16	24	59	F	Main OR	98.2833	156.367
372	Intraoperative PTH	3	16	19	59	F	Main OR	98.2833	156.367
372	Intraoperative PTH	3	17	19	59	F	Main OR	98.2833	156.367
372	Intraoperative PTH	3	38	41	59	F	Main OR	98.2833	156.367
373	Intraoperative PTH-Baseline	4	15	18	40	F	Main OR	51.7667	120.433
373	Intraoperative PTH	4	14	18	40	F	Main OR	51.7667	120.433
373	Intraoperative PTH	3	16	19	40	F	Main OR	51.7667	120.433
374	Intraoperative PTH-Baseline	4	15	19	49	M	Main OR	65.9667	133.917
374	Intraoperative PTH	3	16	18	49	M	Main OR	65.9667	133.917
374	Intraoperative PTH-Baseline	3	16	18	49	M	Main OR	65.9667	133.917
374	Intraoperative PTH	4	15	32	49	M	Main OR	65.9667	133.917
375	Intraoperative PTH-Baseline	7	17	23	68	F	Main OR	196.6	294.5
375	Intraoperative PTH	9	16	24	68	F	Main OR	196.6	294.5
375	Intraoperative PTH	11	14	25	68	F	Main OR	196.6	294.5
375	Intraoperative PTH	10	15	25	68	F	Main OR	196.6	294.5
376	Intraoperative PTH-Baseline	7	16	23	85	F	Main OR	62	144.633
376	Intraoperative PTH	5	16	20	85	F	Main OR	62	144.633
376	Intraoperative PTH	4	15	18	85	F	Main OR	62	144.633
376	Intraoperative PTH	4	15	19	85	F	Main OR	62	144.633
377	Intraoperative PTH-Baseline	3	17	19	61	F	Main OR	161.2	225
377	Intraoperative PTH	6	15	21	61	F	Main OR	161.2	225
377	Intraoperative PTH	5	14	19	61	F	Main OR	161.2	225
377	Intraoperative PTH	3	15	17	61	F	Main OR	161.2	225
378	Intraoperative PTH-Baseline	3	16	18	64	F	Main OR	164.15	212.117
378	Intraoperative PTH	7	15	21	64	F	Main OR	164.15	212.117
378	Intraoperative PTH	2	18	19	64	F	Main OR	164.15	212.117
378	Intraoperative PTH	2	15	17	64	F	Main OR	164.15	212.117
379	Intraoperative PTH-Baseline	4	15	18	52	F	Main OR	62	94.6167
379	Intraoperative PTH	4	15	19	52	F	Main OR	62	94.6167
379	Intraoperative PTH-Baseline	5	15	20	52	F	Main OR	62	94.6167
380	Intraoperative PTH-Baseline	8	15	23	62	F	Main OR	97.5167	164.467
380	Intraoperative PTH	5	15	19	62	F	Main OR	97.5167	164.467
380	Intraoperative PTH	2	17	19	62	F	Main OR	97.5167	164.467
381	Intraoperative PTH-Baseline	6	16	22	67	F	Main OR	108.033	159.2
381	Intraoperative PTH	4	15	18	67	F	Main OR	108.033	159.2
381	Intraoperative PTH	6	16	21	67	F	Main OR	108.033	159.2
381	Intraoperative PTH	4	15	19	67	F	Main OR	108.033	159.2
382	Intraoperative PTH-Baseline	5	16	20	46	F	Main OR	269.683	347.5
382	Intraoperative PTH	29	16	44	46	F	Main OR	269.683	347.5
