# Supplementary material for: Data on length of parathyroidectomy surgery and intraoperative parathyroid hormone (PTH) assay turnaround times following a switch in the location for intraoperative PTH testing from near point-of-care to central laboratory
Source: Data Brief. 2020 Sep 1;32:106252. doi: 10.1016/j.dib.2020.106252 (PMC7486601; doi:10.1016/j.dib.2020.106252)
Supplement: Supplementary file 1 [file mmc1.zip › Raw Data (2).xlsx]

## Sheet: Sheet1
Patient # (Deidentified)	Test	Patient Age	Gender	Order Location	Incision to Close Time (mins)	Operation Start to End Time (mins)
1	Intraoperative PTH-Baseline	73	F	Main OR	228.883	277.933
1	Intraoperative PTH	73	F	Main OR	228.883	277.933
1	Intraoperative PTH	73	F	Main OR	228.883	277.933
1	Intraoperative PTH	73	F	Main OR	228.883	277.933
1	Intraoperative PTH	73	F	Main OR	228.883	277.933
1	Intraoperative PTH	73	F	Main OR	228.883	277.933
1	Intraoperative PTH	73	F	Main OR	228.883	277.933
1	Intraoperative PTH	73	F	Main OR	228.883	277.933
2	Intraoperative PTH-Baseline	43	M	Main OR	70.5333	126
2	Intraoperative PTH	43	M	Main OR	70.5333	126
2	Intraoperative PTH	43	M	Main OR	70.5333	126
3	Intraoperative PTH-Baseline	46	M	Main OR	54.1833	113.483
3	Intraoperative PTH	46	M	Main OR	54.1833	113.483
3	Intraoperative PTH	46	M	Main OR	54.1833	113.483
4	Intraoperative PTH-Baseline	61	F	Main OR	122.95	210.333
4	Intraoperative PTH	61	F	Main OR	122.95	210.333
5	Intraoperative PTH-Baseline	68	F	Main OR	77	156.917
5	Intraoperative PTH	68	F	Main OR	77	156.917
6	Intraoperative PTH-Baseline	27	M	Main OR	91.7167	131.417
6	Intraoperative PTH	27	M	Main OR	91.7167	131.417
6	Intraoperative PTH	27	M	Main OR	91.7167	131.417
7	Intraoperative PTH-Baseline	73	F	Main OR	146.467	200.8
7	Intraoperative PTH	73	F	Main OR	146.467	200.8
7	Intraoperative PTH	73	F	Main OR	146.467	200.8
8	Intraoperative PTH-Baseline	49	M	Main OR	131.467	208.967
8	Intraoperative PTH	49	M	Main OR	131.467	208.967
8	Intraoperative PTH	49	M	Main OR	131.467	208.967
9	Intraoperative PTH-Baseline	19	M	Main OR	155	209
9	Intraoperative PTH	19	M	Main OR	155	209
9	Intraoperative PTH	19	M	Main OR	155	209
10	Intraoperative PTH-Baseline	24	M	Main OR	150	193.85
10	Intraoperative PTH	24	M	Main OR	150	193.85
10	Intraoperative PTH	24	M	Main OR	150	193.85
11	Intraoperative PTH-Baseline	53	F	Main OR	131	220
11	Intraoperative PTH	53	F	Main OR	131	220
11	Intraoperative PTH	53	F	Main OR	131	220
12	Intraoperative PTH-Baseline	59	F	ASC	75.6667	123.917
12	Intraoperative PTH	59	F	ASC	75.6667	123.917
12	Intraoperative PTH	59	F	ASC	75.6667	123.917
13	Intraoperative PTH-Baseline	54	F	Main OR	109	152.75
13	Intraoperative PTH	54	F	Main OR	109	152.75
13	Intraoperative PTH	54	F	Main OR	109	152.75
14	Intraoperative PTH-Baseline	47	F	Main OR	136	194.417
14	Intraoperative PTH	47	F	Main OR	136	194.417
14	Intraoperative PTH	47	F	Main OR	136	194.417
14	Intraoperative PTH	47	F	Main OR	136	194.417
15	Intraoperative PTH-Baseline	62	F	Main OR	60.0333	134.283
15	Intraoperative PTH	62	F	Main OR	60.0333	134.283
15	Intraoperative PTH	62	F	Main OR	60.0333	134.283
16	Intraoperative PTH-Baseline	74	F	Main OR	157	202.95
16	Intraoperative PTH	74	F	Main OR	157	202.95
16	Intraoperative PTH	74	F	Main OR	157	202.95
16	Intraoperative PTH	74	F	Main OR	157	202.95
16	Intraoperative PTH	74	F	Main OR	157	202.95
16	Intraoperative PTH	74	F	Main OR	157	202.95
17	Intraoperative PTH-Baseline	36	F	Main OR	84	133.783
17	Intraoperative PTH	36	F	Main OR	84	133.783
17	Intraoperative PTH	36	F	Main OR	84	133.783
18	Intraoperative PTH-Baseline	69	M	Main OR	198.583	255.683
18	Intraoperative PTH	69	M	Main OR	198.583	255.683
18	Intraoperative PTH	69	M	Main OR	198.583	255.683
18	Intraoperative PTH	69	M	Main OR	198.583	255.683
19	Intraoperative PTH-Baseline	54	F	Main OR	174.267	222.917
19	Intraoperative PTH	54	F	Main OR	174.267	222.917
19	Intraoperative PTH	54	F	Main OR	174.267	222.917
19	Intraoperative PTH	54	F	Main OR	174.267	222.917
19	Intraoperative PTH	54	F	Main OR	174.267	222.917
19	Intraoperative PTH	54	F	Main OR	174.267	222.917
19	Intraoperative PTH-Baseline	52	F	Main OR	174.267	222.917
19	Intraoperative PTH	52	F	Main OR	174.267	222.917
19	Intraoperative PTH	52	F	Main OR	174.267	222.917
19	Intraoperative PTH	52	F	Main OR	174.267	222.917
19	Intraoperative PTH	52	F	Main OR	174.267	222.917
20	Intraoperative PTH-Baseline	69	M	Main OR	355.417	430.767
20	Intraoperative PTH	69	M	Main OR	355.417	430.767
20	Intraoperative PTH	69	M	Main OR	355.417	430.767
20	Intraoperative PTH	69	M	Main OR	355.417	430.767
20	Intraoperative PTH	69	M	Main OR	355.417	430.767
21	Intraoperative PTH-Baseline	62	F	Main OR	96.7833	170.867
21	Intraoperative PTH	62	F	Main OR	96.7833	170.867
22	Intraoperative PTH-Baseline	78	M	Main OR	208	275.967
22	Intraoperative PTH	78	M	Main OR	208	275.967
22	Intraoperative PTH	78	M	Main OR	208	275.967
22	Intraoperative PTH-Baseline	78	M	Main OR	208	275.967
22	Intraoperative PTH	78	M	Main OR	208	275.967
23	Intraoperative PTH-Baseline	39	M	Main OR	251.25	299.25
23	Intraoperative PTH	39	M	Main OR	251.25	299.25
23	Intraoperative PTH	39	M	Main OR	251.25	299.25
23	Intraoperative PTH	39	M	Main OR	251.25	299.25
23	Intraoperative PTH	39	M	Main OR	251.25	299.25
24	Intraoperative PTH-Baseline	62	F	Main OR	112.417	161.317
24	Intraoperative PTH	62	F	Main OR	112.417	161.317
24	Intraoperative PTH	62	F	Main OR	112.417	161.317
25	Intraoperative PTH-Baseline	60	F	Main OR	143	188.467
25	Intraoperative PTH	60	F	Main OR	143	188.467
26	Intraoperative PTH-Baseline	74	F	Main OR	175	228.8
26	Intraoperative PTH	74	F	Main OR	175	228.8
26	Intraoperative PTH	74	F	Main OR	175	228.8
26	Intraoperative PTH	74	F	Main OR	175	228.8
27	Intraoperative PTH-Baseline	68	F	Main OR	111.7	157.45
27	Intraoperative PTH	68	F	Main OR	111.7	157.45
27	Intraoperative PTH	68	F	Main OR	111.7	157.45
27	Intraoperative PTH	68	F	Main OR	111.7	157.45
27	Intraoperative PTH	68	F	Main OR	111.7	157.45
28	Intraoperative PTH-Baseline	54	F	Main OR	115.767	168.85
28	Intraoperative PTH	54	F	Main OR	115.767	168.85
28	Intraoperative PTH	54	F	Main OR	115.767	168.85
29	Intraoperative PTH-Baseline	83	F	Main OR	74.3833	135.633
29	Intraoperative PTH	83	F	Main OR	74.3833	135.633
29	Intraoperative PTH	83	F	Main OR	74.3833	135.633
29	Intraoperative PTH	83	F	Main OR	74.3833	135.633
30	Intraoperative PTH-Baseline	37	M	Main OR	98.7	164.833
30	Intraoperative PTH	37	M	Main OR	98.7	164.833
30	Intraoperative PTH	37	M	Main OR	98.7	164.833
30	Intraoperative PTH	37	M	Main OR	98.7	164.833
31	Intraoperative PTH-Baseline	65	M	Main OR	83.4167	129.083
31	Intraoperative PTH	65	M	Main OR	83.4167	129.083
31	Intraoperative PTH	65	M	Main OR	83.4167	129.083
32	Intraoperative PTH-Baseline	59	F	Main OR	121.017	186.733
32	Intraoperative PTH	59	F	Main OR	121.017	186.733
32	Intraoperative PTH	59	F	Main OR	121.017	186.733
33	Intraoperative PTH-Baseline	56	M	Main OR	154	221
33	Intraoperative PTH	56	M	Main OR	154	221
34	Intraoperative PTH-Baseline	46	M	Main OR	58.8833	143.833
34	Intraoperative PTH	46	M	Main OR	58.8833	143.833
34	Intraoperative PTH	46	M	Main OR	58.8833	143.833
34	Intraoperative PTH	46	M	Main OR	58.8833	143.833
35	Intraoperative PTH-Baseline	53	F	Main OR	65.75	123.5
35	Intraoperative PTH	53	F	Main OR	65.75	123.5
36	Intraoperative PTH-Baseline	43	F	Main OR	95.15	156.917
36	Intraoperative PTH	43	F	Main OR	95.15	156.917
36	Intraoperative PTH	43	F	Main OR	95.15	156.917
36	Intraoperative PTH	43	F	Main OR	95.15	156.917
37	Intraoperative PTH-Baseline	64	F	Main OR	93.3167	162.533
37	Intraoperative PTH	64	F	Main OR	93.3167	162.533
37	Intraoperative PTH	64	F	Main OR	93.3167	162.533
38	Intraoperative PTH-Baseline	39	M	Main OR	65.6833	123.833
38	Intraoperative PTH	39	M	Main OR	65.6833	123.833
38	Intraoperative PTH	39	M	Main OR	65.6833	123.833
39	Intraoperative PTH-Baseline	82	F	ASC	88	140.8
39	Intraoperative PTH	82	F	ASC	88	140.8
39	Intraoperative PTH	82	F	ASC	88	140.8
40	Intraoperative PTH-Baseline	69	F	Main OR	57	114.75
40	Intraoperative PTH	69	F	Main OR	57	114.75
40	Intraoperative PTH	69	F	Main OR	57	114.75
41	Intraoperative PTH-Baseline	66	M	Main OR	98.3	153.783
41	Intraoperative PTH	66	M	Main OR	98.3	153.783
42	Intraoperative PTH-Baseline	56	F	Main OR	90.8667	137.183
42	Intraoperative PTH	56	F	Main OR	90.8667	137.183
42	Intraoperative PTH	56	F	Main OR	90.8667	137.183
43	Intraoperative PTH-Baseline	41	F	Main OR	58.3167	122.617
43	Intraoperative PTH	41	F	Main OR	58.3167	122.617
43	Intraoperative PTH	41	F	Main OR	58.3167	122.617
44	Intraoperative PTH-Baseline	59	M	Main OR	96.5	156
44	Intraoperative PTH	59	M	Main OR	96.5	156
44	Intraoperative PTH	59	M	Main OR	96.5	156
44	Intraoperative PTH	59	M	Main OR	96.5	156
45	Intraoperative PTH-Baseline	50	M	Main OR	184.767	252.3
45	Intraoperative PTH	50	M	Main OR	184.767	252.3
45	Intraoperative PTH	50	M	Main OR	184.767	252.3
45	Intraoperative PTH	50	M	Main OR	184.767	252.3
46	Intraoperative PTH-Baseline	53	F	Main OR	298	358.45
46	Intraoperative PTH	53	F	Main OR	298	358.45
46	Intraoperative PTH	53	F	Main OR	298	358.45
46	Intraoperative PTH	53	F	Main OR	298	358.45
46	Intraoperative PTH	53	F	Main OR	298	358.45
46	Intraoperative PTH	53	F	Main OR	298	358.45
46	Intraoperative PTH	53	F	Main OR	298	358.45
46	Intraoperative PTH	53	F	Main OR	298	358.45
47	Intraoperative PTH-Baseline	43	M	Main OR	161	214.233
47	Intraoperative PTH	43	M	Main OR	161	214.233
47	Intraoperative PTH	43	M	Main OR	161	214.233
47	Intraoperative PTH-Baseline	43	M	Main OR	161	214.233
47	Intraoperative PTH	43	M	Main OR	161	214.233
47	Intraoperative PTH	43	M	Main OR	161	214.233
48	Intraoperative PTH-Baseline	63	F	Main OR	186	250.617
48	Intraoperative PTH	63	F	Main OR	186	250.617
49	Intraoperative PTH-Baseline	48	M	Main OR	135	211.967
49	Intraoperative PTH	48	M	Main OR	135	211.967
50	Intraoperative PTH-Baseline	47	F	Main OR	111.55	188.033
50	Intraoperative PTH	47	F	Main OR	111.55	188.033
50	Intraoperative PTH	47	F	Main OR	111.55	188.033
50	Intraoperative PTH	47	F	Main OR	111.55	188.033
50	Intraoperative PTH	47	F	Main OR	111.55	188.033
51	Intraoperative PTH-Baseline	55	F	Main OR	131.117	182.917
51	Intraoperative PTH	55	F	Main OR	131.117	182.917
51	Intraoperative PTH	55	F	Main OR	131.117	182.917
52	Intraoperative PTH-Baseline	50	F	ASC	75.1	118.583
52	Intraoperative PTH	50	F	ASC	75.1	118.583
52	Intraoperative PTH	50	F	ASC	75.1	118.583
53	Intraoperative PTH-Baseline	58	F	ASC	93.9167	135.817
53	Intraoperative PTH	58	F	ASC	93.9167	135.817
53	Intraoperative PTH	58	F	ASC	93.9167	135.817
54	Intraoperative PTH-Baseline	79	F	Main OR	52	136.717
54	Intraoperative PTH	79	F	Main OR	52	136.717
54	Intraoperative PTH	79	F	Main OR	52	136.717
54	Intraoperative PTH	79	F	Main OR	52	136.717
55	Intraoperative PTH-Baseline	65	F	Main OR	127.6	205.567
55	Intraoperative PTH	65	F	Main OR	127.6	205.567
55	Intraoperative PTH	65	F	Main OR	127.6	205.567
56	Intraoperative PTH-Baseline	56	F	Main OR	176.533	239.283
56	Intraoperative PTH	56	F	Main OR	176.533	239.283
56	Intraoperative PTH	56	F	Main OR	176.533	239.283
56	Intraoperative PTH	56	F	Main OR	176.533	239.283
57	Intraoperative PTH-Baseline	86	F	Main OR	77.7333	130.867
57	Intraoperative PTH	86	F	Main OR	77.7333	130.867
58	Intraoperative PTH-Baseline	79	F	Main OR	72.95	144.35
58	Intraoperative PTH	79	F	Main OR	72.95	144.35
58	Intraoperative PTH	79	F	Main OR	72.95	144.35
59	Intraoperative PTH-Baseline	60	M	Main OR	139.35	204.633
59	Intraoperative PTH	60	M	Main OR	139.35	204.633
59	Intraoperative PTH	60	M	Main OR	139.35	204.633
60	Intraoperative PTH-Baseline	30	M	Main OR	231.35	288.4
60	Intraoperative PTH	30	M	Main OR	231.35	288.4
61	Intraoperative PTH-Baseline	86	F	Main OR	72.1833	125.883
61	Intraoperative PTH	86	F	Main OR	72.1833	125.883
62	Intraoperative PTH-Baseline	32	M	Main OR	138.15	189.117
62	Intraoperative PTH	32	M	Main OR	138.15	189.117
63	Intraoperative PTH-Baseline	66	M	Main OR	86.85	149.5
63	Intraoperative PTH	66	M	Main OR	86.85	149.5
64	Intraoperative PTH-Baseline	54	M	Main OR	116.317	197.583
64	Intraoperative PTH	54	M	Main OR	116.317	197.583
64	Intraoperative PTH	54	M	Main OR	116.317	197.583
64	Intraoperative PTH	54	M	Main OR	116.317	197.583
65	Intraoperative PTH-Baseline	64	F	Main OR	89.6167	142.167
65	Intraoperative PTH	64	F	Main OR	89.6167	142.167
65	Intraoperative PTH	64	F	Main OR	89.6167	142.167
65	Intraoperative PTH	64	F	Main OR	89.6167	142.167
65	Intraoperative PTH	64	F	Main OR	89.6167	142.167
66	Intraoperative PTH-Baseline	84	F	Main OR	61.6167	134.8
66	Intraoperative PTH	84	F	Main OR	61.6167	134.8
67	Intraoperative PTH-Baseline	70	F	Main OR	85.3	130.183
67	Intraoperative PTH	70	F	Main OR	85.3	130.183
67	Intraoperative PTH	70	F	Main OR	85.3	130.183
68	Intraoperative PTH-Baseline	67	F	Main OR	54	147.733
68	Intraoperative PTH	67	F	Main OR	54	147.733
68	Intraoperative PTH	67	F	Main OR	54	147.733
68	Intraoperative PTH	67	F	Main OR	54	147.733
68	Intraoperative PTH	67	F	Main OR	54	147.733
69	Intraoperative PTH-Baseline	61	F	Main OR	57	108.867
69	Intraoperative PTH	61	F	Main OR	57	108.867
70	Intraoperative PTH-Baseline	76	F	Main OR	112	186.567
70	Intraoperative PTH	76	F	Main OR	112	186.567
70	Intraoperative PTH	76	F	Main OR	112	186.567
70	Intraoperative PTH	76	F	Main OR	112	186.567
71	Intraoperative PTH-Baseline	58	F	Main OR	71.3	119.75
71	Intraoperative PTH	58	F	Main OR	71.3	119.75
71	Intraoperative PTH	58	F	Main OR	71.3	119.75
72	Intraoperative PTH-Baseline	73	F	Main OR	95.9167	150.217
72	Intraoperative PTH	73	F	Main OR	95.9167	150.217
72	Intraoperative PTH	73	F	Main OR	95.9167	150.217
72	Intraoperative PTH	73	F	Main OR	95.9167	150.217
73	Intraoperative PTH-Baseline	73	F	Main OR	149.25	210.15
73	Intraoperative PTH	73	F	Main OR	149.25	210.15
73	Intraoperative PTH	73	F	Main OR	149.25	210.15
73	Intraoperative PTH	73	F	Main OR	149.25	210.15
74	Intraoperative PTH-Baseline	70	F	Main OR	111.817	181.567
74	Intraoperative PTH	70	F	Main OR	111.817	181.567
74	Intraoperative PTH	70	F	Main OR	111.817	181.567
74	Intraoperative PTH	70	F	Main OR	111.817	181.567
74	Intraoperative PTH	70	F	Main OR	111.817	181.567
75	Intraoperative PTH-Baseline	66	F	Main OR	146.533	211.283
75	Intraoperative PTH	66	F	Main OR	146.533	211.283
75	Intraoperative PTH	66	F	Main OR	146.533	211.283
75	Intraoperative PTH	66	F	Main OR	146.533	211.283
76	Intraoperative PTH-Baseline	62	F	Main OR	254.3	332.1
76	Intraoperative PTH	62	F	Main OR	254.3	332.1
76	Intraoperative PTH	62	F	Main OR	254.3	332.1
77	Intraoperative PTH-Baseline	33	F	Main OR	169.067	229.867
77	Intraoperative PTH	33	F	Main OR	169.067	229.867
78	Intraoperative PTH-Baseline	23	F	Main OR	145.45	231.95
78	Intraoperative PTH	23	F	Main OR	145.45	231.95
78	Intraoperative PTH	23	F	Main OR	145.45	231.95
78	Intraoperative PTH	23	F	Main OR	145.45	231.95
78	Intraoperative PTH	23	F	Main OR	145.45	231.95
78	Intraoperative PTH	23	F	Main OR	145.45	231.95
78	Intraoperative PTH	23	F	Main OR	145.45	231.95
78	Intraoperative PTH	23	F	Main OR	145.45	231.95
78	Intraoperative PTH	23	F	Main OR	145.45	231.95
79	Intraoperative PTH-Baseline	70	F	Main OR	123.817	207.783
79	Intraoperative PTH	70	F	Main OR	123.817	207.783
79	Intraoperative PTH	70	F	Main OR	123.817	207.783
80	Intraoperative PTH-Baseline	63	F	Main OR	99	146
80	Intraoperative PTH	63	F	Main OR	99	146
80	Intraoperative PTH	63	F	Main OR	99	146
81	Intraoperative PTH-Baseline	72	F	Main OR	477.567	527.983
81	Intraoperative PTH	72	F	Main OR	477.567	527.983
81	Intraoperative PTH	72	F	Main OR	477.567	527.983
82	Intraoperative PTH-Baseline	54	F	Main OR	116.267	181.883
82	Intraoperative PTH	54	F	Main OR	116.267	181.883
83	Intraoperative PTH	49	M	Main OR	321	409.7
83	Intraoperative PTH	49	M	Main OR	321	409.7
83	Intraoperative PTH	49	M	Main OR	321	409.7
83	Intraoperative PTH	49	M	Main OR	321	409.7
83	Intraoperative PTH	49	M	Main OR	321	409.7
83	Intraoperative PTH	49	M	Main OR	321	409.7
84	Intraoperative PTH-Baseline	68	F	Main OR	188.817	251.85
84	Intraoperative PTH	68	F	Main OR	188.817	251.85
84	Intraoperative PTH	68	F	Main OR	188.817	251.85
84	Intraoperative PTH	68	F	Main OR	188.817	251.85
84	Intraoperative PTH	68	F	Main OR	188.817	251.85
85	Intraoperative PTH-Baseline	42	F	Main OR	75.2167	139.55
85	Intraoperative PTH	42	F	Main OR	75.2167	139.55
85	Intraoperative PTH	42	F	Main OR	75.2167	139.55
86	Intraoperative PTH-Baseline	48	M	Main OR	107.533	176.183
86	Intraoperative PTH	48	M	Main OR	107.533	176.183
86	Intraoperative PTH	48	M	Main OR	107.533	176.183
87	Intraoperative PTH-Baseline	83	F	Main OR	229.65	271.533
87	Intraoperative PTH	83	F	Main OR	229.65	271.533
87	Intraoperative PTH	83	F	Main OR	229.65	271.533
87	Intraoperative PTH	83	F	Main OR	229.65	271.533
88	Intraoperative PTH-Baseline	65	F	Main OR	302	375
88	Intraoperative PTH	65	F	Main OR	302	375
88	Intraoperative PTH	65	F	Main OR	302	375
88	Intraoperative PTH	65	F	Main OR	302	375
88	Intraoperative PTH	65	F	Main OR	302	375
88	Intraoperative PTH	65	F	Main OR	302	375
88	Intraoperative PTH	65	F	Main OR	302	375
88	Intraoperative PTH	65	F	Main OR	302	375
89	Intraoperative PTH-Baseline	42	F	Main OR	276	336.2
89	Intraoperative PTH	42	F	Main OR	276	336.2
89	Intraoperative PTH	42	F	Main OR	276	336.2
89	Intraoperative PTH	42	F	Main OR	276	336.2
90	Intraoperative PTH-Baseline	52	F	Main OR	167	217.15
90	Intraoperative PTH	52	F	Main OR	167	217.15
90	Intraoperative PTH	52	F	Main OR	167	217.15
90	Intraoperative PTH	52	F	Main OR	167	217.15
91	Intraoperative PTH-Baseline	61	F	Main OR	71.3333	134
91	Intraoperative PTH	61	F	Main OR	71.3333	134
92	Intraoperative PTH-Baseline	69	F	Main OR	274.317	342.033
92	Intraoperative PTH	69	F	Main OR	274.317	342.033
92	Intraoperative PTH	69	F	Main OR	274.317	342.033
92	Intraoperative PTH	69	F	Main OR	274.317	342.033
92	Intraoperative PTH	69	F	Main OR	274.317	342.033
92	Intraoperative PTH	69	F	Main OR	274.317	342.033
92	Intraoperative PTH	69	F	Main OR	274.317	342.033
93	Intraoperative PTH-Baseline	55	F	Main OR	69.8	140.55
93	Intraoperative PTH	55	F	Main OR	69.8	140.55
93	Intraoperative PTH	55	F	Main OR	69.8	140.55
94	Intraoperative PTH-Baseline	73	F	Main OR	178.883	248.6
94	Intraoperative PTH	73	F	Main OR	178.883	248.6
94	Intraoperative PTH	73	F	Main OR	178.883	248.6
94	Intraoperative PTH	73	F	Main OR	178.883	248.6
94	Intraoperative PTH	73	F	Main OR	178.883	248.6
95	Intraoperative PTH-Baseline	58	F	Main OR	112	193.033
95	Intraoperative PTH	58	F	Main OR	112	193.033
95	Intraoperative PTH	58	F	Main OR	112	193.033
96	Intraoperative PTH-Baseline	82	F	Main OR	67.0333	120.183
96	Intraoperative PTH	82	F	Main OR	67.0333	120.183
96	Intraoperative PTH	82	F	Main OR	67.0333	120.183
97	Intraoperative PTH-Baseline	68	F	Main OR	92.8667	145.683
97	Intraoperative PTH	68	F	Main OR	92.8667	145.683
97	Intraoperative PTH	68	F	Main OR	92.8667	145.683
97	Intraoperative PTH	68	F	Main OR	92.8667	145.683
97	Intraoperative PTH	68	F	Main OR	92.8667	145.683
98	Intraoperative PTH-Baseline	65	F	Main OR	163.033	218.7
98	Intraoperative PTH	65	F	Main OR	163.033	218.7
98	Intraoperative PTH	65	F	Main OR	163.033	218.7
99	Intraoperative PTH-Baseline	30	M	ASC	201	268.033
99	Intraoperative PTH	30	M	ASC	201	268.033
99	Intraoperative PTH	30	M	ASC	201	268.033
99	Intraoperative PTH	30	M	ASC	201	268.033
99	Intraoperative PTH	30	M	ASC	201	268.033
99	Intraoperative PTH	30	M	ASC	201	268.033
100	Intraoperative PTH-Baseline	62	M	Main OR	87	184.483
100	Intraoperative PTH	62	M	Main OR	87	184.483
100	Intraoperative PTH	62	M	Main OR	87	184.483
100	Intraoperative PTH	62	M	Main OR	87	184.483
101	Intraoperative PTH-Baseline	57	M	Main OR	112	170
101	Intraoperative PTH	57	M	Main OR	112	170
102	Intraoperative PTH-Baseline	41	F	Main OR	168	247.833
102	Intraoperative PTH	41	F	Main OR	168	247.833
102	Intraoperative PTH	41	F	Main OR	168	247.833
102	Intraoperative PTH	41	F	Main OR	168	247.833
103	Intraoperative PTH-Baseline	64	M	Main OR	145.633	220.717
103	Intraoperative PTH	64	M	Main OR	145.633	220.717
104	Intraoperative PTH-Baseline	75	M	ASC	153.067	202.983
104	Intraoperative PTH	75	M	ASC	153.067	202.983
104	Intraoperative PTH	75	M	ASC	153.067	202.983
104	Intraoperative PTH	75	M	ASC	153.067	202.983
105	Intraoperative PTH-Baseline	45	M	Main OR	93.1333	136.967
105	Intraoperative PTH	45	M	Main OR	93.1333	136.967
106	Intraoperative PTH-Baseline	18	M	Main OR	129.1	198.767
106	Intraoperative PTH	18	M	Main OR	129.1	198.767
106	Intraoperative PTH	18	M	Main OR	129.1	198.767
106	Intraoperative PTH	18	M	Main OR	129.1	198.767
106	Intraoperative PTH	18	M	Main OR	129.1	198.767
106	Intraoperative PTH	18	M	Main OR	129.1	198.767
106	Intraoperative PTH	18	M	Main OR	129.1	198.767
106	Intraoperative PTH	18	M	Main OR	129.1	198.767
106	Intraoperative PTH	18	M	Main OR	129.1	198.767
107	Intraoperative PTH-Baseline	44	F	Main OR	99.6833	161.55
107	Intraoperative PTH	44	F	Main OR	99.6833	161.55
107	Intraoperative PTH	44	F	Main OR	99.6833	161.55
107	Intraoperative PTH	44	F	Main OR	99.6833	161.55
107	Intraoperative PTH	44	F	Main OR	99.6833	161.55
108	Intraoperative PTH-Baseline	55	M	Main OR	103.117	152.4
108	Intraoperative PTH	55	M	Main OR	103.117	152.4
108	Intraoperative PTH	55	M	Main OR	103.117	152.4
108	Intraoperative PTH	55	M	Main OR	103.117	152.4
109	Intraoperative PTH-Baseline	60	M	Main OR	410.817	480.967
110	Intraoperative PTH-Baseline	62	F	Main OR	151.217	226.283
110	Intraoperative PTH	62	F	Main OR	151.217	226.283
110	Intraoperative PTH	62	F	Main OR	151.217	226.283
111	Intraoperative PTH-Baseline	85	F	Main OR	262.5	318.15
111	Intraoperative PTH	85	F	Main OR	262.5	318.15
111	Intraoperative PTH	85	F	Main OR	262.5	318.15
111	Intraoperative PTH	85	F	Main OR	262.5	318.15
111	Intraoperative PTH	85	F	Main OR	262.5	318.15
112	Intraoperative PTH-Baseline	74	M	Main OR	187	238.217
112	Intraoperative PTH	74	M	Main OR	187	238.217
112	Intraoperative PTH	74	M	Main OR	187	238.217
113	Intraoperative PTH-Baseline	55	F	Main OR	90.7833	140.883
113	Intraoperative PTH	55	F	Main OR	90.7833	140.883
113	Intraoperative PTH	55	F	Main OR	90.7833	140.883
113	Intraoperative PTH	55	F	Main OR	90.7833	140.883
114	Intraoperative PTH-Baseline	70	F	Main OR	115	158.483
114	Intraoperative PTH	70	F	Main OR	115	158.483
114	Intraoperative PTH	70	F	Main OR	115	158.483
115	Intraoperative PTH-Baseline	66	F	Main OR	135.217	210.717
115	Intraoperative PTH	66	F	Main OR	135.217	210.717
116	Intraoperative PTH-Baseline	60	F	Main OR	144.367	225.8
116	Intraoperative PTH	60	F	Main OR	144.367	225.8
116	Intraoperative PTH	60	F	Main OR	144.367	225.8
116	Intraoperative PTH	60	F	Main OR	144.367	225.8
117	Intraoperative PTH-Baseline	59	F	Main OR	58.1667	104.1
117	Intraoperative PTH	59	F	Main OR	58.1667	104.1
117	Intraoperative PTH	59	F	Main OR	58.1667	104.1
118	Intraoperative PTH-Baseline	73	F	Main OR	54	118.933
118	Intraoperative PTH	73	F	Main OR	54	118.933
119	Intraoperative PTH-Baseline	74	F	Main OR	158.833	226.333
119	Intraoperative PTH	74	F	Main OR	158.833	226.333
120	Intraoperative PTH-Baseline	64	F	Main OR	117.017	228.617
120	Intraoperative PTH	64	F	Main OR	117.017	228.617
120	Intraoperative PTH	64	F	Main OR	117.017	228.617
120	Intraoperative PTH	64	F	Main OR	117.017	228.617
120	Intraoperative PTH	64	F	Main OR	117.017	228.617
121	Intraoperative PTH-Baseline	62	F	Main OR	98	166.433
121	Intraoperative PTH	62	F	Main OR	98	166.433
121	Intraoperative PTH	62	F	Main OR	98	166.433
122	Intraoperative PTH-Baseline	61	M	Main OR	150.133	219.267
122	Intraoperative PTH	61	M	Main OR	150.133	219.267
122	Intraoperative PTH	61	M	Main OR	150.133	219.267
122	Intraoperative PTH	61	M	Main OR	150.133	219.267
122	Intraoperative PTH	61	M	Main OR	150.133	219.267
123	Intraoperative PTH-Baseline	62	F	Main OR	130.267	188.2
123	Intraoperative PTH	62	F	Main OR	130.267	188.2
124	Intraoperative PTH-Baseline	69	F	Main OR	67	122.033
124	Intraoperative PTH	69	F	Main OR	67	122.033
125	Intraoperative PTH-Baseline	66	M	Main OR	43.05	107.917
125	Intraoperative PTH	66	M	Main OR	43.05	107.917
125	Intraoperative PTH	66	M	Main OR	43.05	107.917
126	Intraoperative PTH-Baseline	85	F	Main OR	137.45	192.233
126	Intraoperative PTH	85	F	Main OR	137.45	192.233
126	Intraoperative PTH	85	F	Main OR	137.45	192.233
127	Intraoperative PTH-Baseline	67	F	Main OR	160.867	224.217
127	Intraoperative PTH	67	F	Main OR	160.867	224.217
127	Intraoperative PTH	67	F	Main OR	160.867	224.217
127	Intraoperative PTH	67	F	Main OR	160.867	224.217
127	Intraoperative PTH	67	F	Main OR	160.867	224.217
128	Intraoperative PTH-Baseline	24	M	Main OR	112.05	171.55
128	Intraoperative PTH	24	M	Main OR	112.05	171.55
129	Intraoperative PTH-Baseline	50	F	Main OR	476.733	564.817
129	Intraoperative PTH	50	F	Main OR	476.733	564.817
129	Intraoperative PTH	50	F	Main OR	476.733	564.817
130	Intraoperative PTH-Baseline	67	M	ASC	121	178.733
130	Intraoperative PTH	67	M	ASC	121	178.733
130	Intraoperative PTH	67	M	ASC	121	178.733
130	Intraoperative PTH	67	M	ASC	121	178.733
130	Intraoperative PTH	67	M	ASC	121	178.733
131	Intraoperative PTH-Baseline	72	F	Main OR	179.15	222.917
131	Intraoperative PTH	72	F	Main OR	179.15	222.917
131	Intraoperative PTH	72	F	Main OR	179.15	222.917
131	Intraoperative PTH	72	F	Main OR	179.15	222.917
131	Intraoperative PTH	72	F	Main OR	179.15	222.917
132	Intraoperative PTH-Baseline	34	M	Main OR	170	241.9
132	Intraoperative PTH	34	M	Main OR	170	241.9
133	Intraoperative PTH-Baseline	65	F	Main OR	82.8167	135.283
133	Intraoperative PTH	65	F	Main OR	82.8167	135.283
134	Intraoperative PTH-Baseline	22	F	Main OR	159.217	206.1
134	Intraoperative PTH	22	F	Main OR	159.217	206.1
134	Intraoperative PTH	22	F	Main OR	159.217	206.1
134	Intraoperative PTH-Baseline	22	F	Main OR	159.217	206.1
134	Intraoperative PTH	22	F	Main OR	159.217	206.1
135	Intraoperative PTH-Baseline	64	F	Main OR	73.9	160.633
135	Intraoperative PTH	64	F	Main OR	73.9	160.633
136	Intraoperative PTH-Baseline	57	M	Main OR	106.6	171.2
136	Intraoperative PTH	57	M	Main OR	106.6	171.2
137	Intraoperative PTH-Baseline	71	M	Main OR	167.067	243.383
137	Intraoperative PTH	71	M	Main OR	167.067	243.383
137	Intraoperative PTH	71	M	Main OR	167.067	243.383
137	Intraoperative PTH	71	M	Main OR	167.067	243.383
138	Intraoperative PTH-Baseline	28	F	Main OR	86	142
138	Intraoperative PTH	28	F	Main OR	86	142
139	Intraoperative PTH-Baseline	68	M	Main OR	94	142.3
139	Intraoperative PTH	68	M	Main OR	94	142.3
140	Intraoperative PTH-Baseline	70	F	Main OR	183.783	253.633
140	Intraoperative PTH	70	F	Main OR	183.783	253.633
140	Intraoperative PTH	70	F	Main OR	183.783	253.633
140	Intraoperative PTH	70	F	Main OR	183.783	253.633
141	Intraoperative PTH-Baseline	71	M	Main OR	63.7	128.317
141	Intraoperative PTH	71	M	Main OR	63.7	128.317
141	Intraoperative PTH	71	M	Main OR	63.7	128.317
141	Intraoperative PTH	71	M	Main OR	63.7	128.317
142	Intraoperative PTH-Baseline	63	F	Main OR	133.8	183.517
142	Intraoperative PTH	63	F	Main OR	133.8	183.517
142	Intraoperative PTH	63	F	Main OR	133.8	183.517
143	Intraoperative PTH-Baseline	76	F	Main OR	78.4833	132.383
143	Intraoperative PTH	76	F	Main OR	78.4833	132.383
143	Intraoperative PTH	76	F	Main OR	78.4833	132.383
144	Intraoperative PTH-Baseline	80	F	Main OR	89.7	146.25
144	Intraoperative PTH	80	F	Main OR	89.7	146.25
144	Intraoperative PTH	80	F	Main OR	89.7	146.25
144	Intraoperative PTH	80	F	Main OR	89.7	146.25
145	Intraoperative PTH-Baseline	65	M	Main OR	90.2	153.667
145	Intraoperative PTH	65	M	Main OR	90.2	153.667
145	Intraoperative PTH	65	M	Main OR	90.2	153.667
146	Intraoperative PTH-Baseline	68	F	Main OR	107.433	178.383
146	Intraoperative PTH	68	F	Main OR	107.433	178.383
147	Intraoperative PTH-Baseline	39	F	Main OR	202	266.05
147	Intraoperative PTH	39	F	Main OR	202	266.05
147	Intraoperative PTH	39	F	Main OR	202	266.05
147	Intraoperative PTH	39	F	Main OR	202	266.05
147	Intraoperative PTH	39	F	Main OR	202	266.05
148	Intraoperative PTH-Baseline	70	F	Main OR	69.2333	139.333
148	Intraoperative PTH	70	F	Main OR	69.2333	139.333
148	Intraoperative PTH	70	F	Main OR	69.2333	139.333
149	Intraoperative PTH	47	F	Main OR	154.267	231.8
150	Intraoperative PTH-Baseline	61	M	Main OR	185.417	263.167
150	Intraoperative PTH	61	M	Main OR	185.417	263.167
151	Intraoperative PTH-Baseline	22	F	Main OR	163.067	210.817
151	Intraoperative PTH	22	F	Main OR	163.067	210.817
151	Intraoperative PTH	22	F	Main OR	163.067	210.817
151	Intraoperative PTH	22	F	Main OR	163.067	210.817
152	Intraoperative PTH-Baseline	52	M	Main OR	358	418.567
152	Intraoperative PTH	52	M	Main OR	358	418.567
152	Intraoperative PTH	52	M	Main OR	358	418.567
152	Intraoperative PTH	52	M	Main OR	358	418.567
153	Intraoperative PTH-Baseline	73	F	Main OR	85.3167	178.583
153	Intraoperative PTH	73	F	Main OR	85.3167	178.583
154	Intraoperative PTH-Baseline	44	F	Main OR	80.4667	151.333
154	Intraoperative PTH	44	F	Main OR	80.4667	151.333
155	Intraoperative PTH-Baseline	37	F	Main OR	105.683	149
155	Intraoperative PTH	37	F	Main OR	105.683	149
156	Intraoperative PTH-Baseline	62	M	Main OR	95.4333	147.15
156	Intraoperative PTH	62	M	Main OR	95.4333	147.15
156	Intraoperative PTH	62	M	Main OR	95.4333	147.15
156	Intraoperative PTH	62	M	Main OR	95.4333	147.15
156	Intraoperative PTH	62	M	Main OR	95.4333	147.15
157	Intraoperative PTH-Baseline	63	M	Main OR	104.317	149.95
157	Intraoperative PTH	63	M	Main OR	104.317	149.95
158	Intraoperative PTH-Baseline	63	F	Main OR	36	167.733
158	Intraoperative PTH	63	F	Main OR	36	167.733
159	Intraoperative PTH-Baseline	59	F	Main OR	82	135.45
159	Intraoperative PTH	59	F	Main OR	82	135.45
160	Intraoperative PTH-Baseline	84	F	Main OR	95.0833	173.517
160	Intraoperative PTH	84	F	Main OR	95.0833	173.517
161	Intraoperative PTH-Baseline	65	F	Main OR	152	209.5
161	Intraoperative PTH	65	F	Main OR	152	209.5
161	Intraoperative PTH	65	F	Main OR	152	209.5
161	Intraoperative PTH	65	F	Main OR	152	209.5
162	Intraoperative PTH-Baseline	77	F	Main OR	274.783	337.983
162	Intraoperative PTH	77	F	Main OR	274.783	337.983
162	Intraoperative PTH	77	F	Main OR	274.783	337.983
163	Intraoperative PTH-Baseline	49	F	Main OR	132	206.267
163	Intraoperative PTH	49	F	Main OR	132	206.267
163	Intraoperative PTH	49	F	Main OR	132	206.267
163	Intraoperative PTH	49	F	Main OR	132	206.267
164	Intraoperative PTH-Baseline	72	F	Main OR	108	158.767
164	Intraoperative PTH	72	F	Main OR	108	158.767
164	Intraoperative PTH	72	F	Main OR	108	158.767
164	Intraoperative PTH	72	F	Main OR	108	158.767
165	Intraoperative PTH-Baseline	41	F	Main OR	135	197.633
165	Intraoperative PTH	41	F	Main OR	135	197.633
165	Intraoperative PTH	41	F	Main OR	135	197.633
165	Intraoperative PTH	41	F	Main OR	135	197.633
166	Intraoperative PTH-Baseline	67	F	Main OR	78.0833	135.117
166	Intraoperative PTH	67	F	Main OR	78.0833	135.117
166	Intraoperative PTH	67	F	Main OR	78.0833	135.117
166	Intraoperative PTH	67	F	Main OR	78.0833	135.117
167	Intraoperative PTH-Baseline	47	M	Main OR	81	141.2
167	Intraoperative PTH	47	M	Main OR	81	141.2
167	Intraoperative PTH	47	M	Main OR	81	141.2
167	Intraoperative PTH	47	M	Main OR	81	141.2
167	Intraoperative PTH	47	M	Main OR	81	141.2
168	Intraoperative PTH-Baseline	49	F	Main OR	169	232.85
168	Intraoperative PTH	49	F	Main OR	169	232.85
168	Intraoperative PTH	49	F	Main OR	169	232.85
168	Intraoperative PTH	49	F	Main OR	169	232.85
168	Intraoperative PTH	49	F	Main OR	169	232.85
169	Intraoperative PTH-Baseline	32	M	Main OR	74	136.833
169	Intraoperative PTH	32	M	Main OR	74	136.833
170	Intraoperative PTH-Baseline	56	F	Main OR	102.583	164.633
170	Intraoperative PTH	56	F	Main OR	102.583	164.633
170	Intraoperative PTH	56	F	Main OR	102.583	164.633
170	Intraoperative PTH	56	F	Main OR	102.583	164.633
171	Intraoperative PTH-Baseline	59	F	Main OR	153.467	202.417
171	Intraoperative PTH	59	F	Main OR	153.467	202.417
171	Intraoperative PTH	59	F	Main OR	153.467	202.417
171	Intraoperative PTH	59	F	Main OR	153.467	202.417
171	Intraoperative PTH	59	F	Main OR	153.467	202.417
172	Intraoperative PTH-Baseline	47	M	Main OR	100.317	139.5
172	Intraoperative PTH	47	M	Main OR	100.317	139.5
172	Intraoperative PTH	47	M	Main OR	100.317	139.5
172	Intraoperative PTH	47	M	Main OR	100.317	139.5
173	Intraoperative PTH	69	F	Main OR	69	165
173	Intraoperative PTH	69	F	Main OR	69	165
173	Intraoperative PTH	69	F	Main OR	69	165
173	Intraoperative PTH	69	F	Main OR	69	165
174	Intraoperative PTH-Baseline	87	M	Main OR	227.9	274
174	Intraoperative PTH	87	M	Main OR	227.9	274
174	Intraoperative PTH	87	M	Main OR	227.9	274
174	Intraoperative PTH	87	M	Main OR	227.9	274
175	Intraoperative PTH-Baseline	56	F	Main OR	89.45	161.417
175	Intraoperative PTH	56	F	Main OR	89.45	161.417
175	Intraoperative PTH	56	F	Main OR	89.45	161.417
176	Intraoperative PTH-Baseline	59	M	Main OR	144	226.933
176	Intraoperative PTH	59	M	Main OR	144	226.933
176	Intraoperative PTH	59	M	Main OR	144	226.933
176	Intraoperative PTH	59	M	Main OR	144	226.933
177	Intraoperative PTH-Baseline	61	F	Main OR	236	281.45
177	Intraoperative PTH	61	F	Main OR	236	281.45
177	Intraoperative PTH	61	F	Main OR	236	281.45
177	Intraoperative PTH	61	F	Main OR	236	281.45
177	Intraoperative PTH	61	F	Main OR	236	281.45
177	Intraoperative PTH	61	F	Main OR	236	281.45
178	Intraoperative PTH-Baseline	84	F	Main OR	71.9167	149.65
178	Intraoperative PTH	84	F	Main OR	71.9167	149.65
178	Intraoperative PTH	84	F	Main OR	71.9167	149.65
179	Intraoperative PTH-Baseline	74	F	Main OR	169.417	220.15
179	Intraoperative PTH	74	F	Main OR	169.417	220.15
179	Intraoperative PTH	74	F	Main OR	169.417	220.15
180	Intraoperative PTH-Baseline	45	F	ASC	98.5667	161.117
180	Intraoperative PTH	45	F	ASC	98.5667	161.117
180	Intraoperative PTH	45	F	ASC	98.5667	161.117
181	Intraoperative PTH-Baseline	71	F	Main OR	134.2	182.05
181	Intraoperative PTH	71	F	Main OR	134.2	182.05
181	Intraoperative PTH	71	F	Main OR	134.2	182.05
181	Intraoperative PTH	71	F	Main OR	134.2	182.05
181	Intraoperative PTH	71	F	Main OR	134.2	182.05
182	Intraoperative PTH-Baseline	58	F	Main OR	106	146.733
182	Intraoperative PTH	58	F	Main OR	106	146.733
182	Intraoperative PTH	58	F	Main OR	106	146.733
183	Intraoperative PTH	39	M	Main OR	121.2	175.267
183	Intraoperative PTH	39	M	Main OR	121.2	175.267
184	Intraoperative PTH-Baseline	69	M	Main OR	88.3	146.067
184	Intraoperative PTH	69	M	Main OR	88.3	146.067
185	Intraoperative PTH-Baseline	37	M	Main OR	267.25	347.717
185	Intraoperative PTH	37	M	Main OR	267.25	347.717
186	Intraoperative PTH-Baseline	86	F	ASC	77.1833	155.817
186	Intraoperative PTH	86	F	ASC	77.1833	155.817
186	Intraoperative PTH	86	F	ASC	77.1833	155.817
186	Intraoperative PTH	86	F	ASC	77.1833	155.817
187	Intraoperative PTH-Baseline	44	F	Main OR	90	134.367
187	Intraoperative PTH	44	F	Main OR	90	134.367
188	Intraoperative PTH-Baseline	59	F	Main OR	74.65	143.583
188	Intraoperative PTH	59	F	Main OR	74.65	143.583
189	Intraoperative PTH-Baseline	65	F	Main OR	73.8667	144.8
189	Intraoperative PTH	65	F	Main OR	73.8667	144.8
189	Intraoperative PTH	65	F	Main OR	73.8667	144.8
189	Intraoperative PTH	65	F	Main OR	73.8667	144.8
189	Intraoperative PTH	65	F	Main OR	73.8667	144.8
190	Intraoperative PTH-Baseline	49	M	Main OR	79.8	136.3
190	Intraoperative PTH	49	M	Main OR	79.8	136.3
191	Intraoperative PTH-Baseline	45	F	Main OR	74	135.2
191	Intraoperative PTH	45	F	Main OR	74	135.2
191	Intraoperative PTH	45	F	Main OR	74	135.2
192	Intraoperative PTH-Baseline	62	F	Main OR	114.65	193.95
192	Intraoperative PTH	62	F	Main OR	114.65	193.95
193	Intraoperative PTH-Baseline	30	F	Main OR	65	125.167
193	Intraoperative PTH	30	F	Main OR	65	125.167
193	Intraoperative PTH	30	F	Main OR	65	125.167
193	Intraoperative PTH	30	F	Main OR	65	125.167
194	Intraoperative PTH-Baseline	39	F	Main OR	160.6	240.35
194	Intraoperative PTH	39	F	Main OR	160.6	240.35
195	Intraoperative PTH-Baseline	56	F	Main OR	84.8833	136.967
195	Intraoperative PTH	56	F	Main OR	84.8833	136.967
196	Intraoperative PTH-Baseline	66	F	Main OR	221.55	273.533
196	Intraoperative PTH	66	F	Main OR	221.55	273.533
197	Intraoperative PTH-Baseline	65	F	Main OR	177.783	230.683
197	Intraoperative PTH	65	F	Main OR	177.783	230.683
197	Intraoperative PTH	65	F	Main OR	177.783	230.683
197	Intraoperative PTH	65	F	Main OR	177.783	230.683
198	Intraoperative PTH-Baseline	58	F	Main OR	93.6333	141.833
198	Intraoperative PTH	58	F	Main OR	93.6333	141.833
199	Intraoperative PTH-Baseline	45	M	ASC	72.0333	107.133
199	Intraoperative PTH	45	M	ASC	72.0333	107.133
199	Intraoperative PTH	45	M	ASC	72.0333	107.133
199	Intraoperative PTH	45	M	ASC	72.0333	107.133
199	Intraoperative PTH	45	M	ASC	72.0333	107.133
200	Intraoperative PTH-Baseline	60	F	Main OR	148	210.45
200	Intraoperative PTH	60	F	Main OR	148	210.45
200	Intraoperative PTH	60	F	Main OR	148	210.45
201	Intraoperative PTH-Baseline	61	F	Main OR	186.167	235.7
201	Intraoperative PTH	61	F	Main OR	186.167	235.7
202	Intraoperative PTH-Baseline	74	F	Main OR	393.417	466.367
202	Intraoperative PTH	74	F	Main OR	393.417	466.367
202	Intraoperative PTH	74	F	Main OR	393.417	466.367
202	Intraoperative PTH	74	F	Main OR	393.417	466.367
202	Intraoperative PTH	74	F	Main OR	393.417	466.367
203	Intraoperative PTH-Baseline	73	M	Main OR	256.05	316.233
203	Intraoperative PTH	73	M	Main OR	256.05	316.233
203	Intraoperative PTH	73	M	Main OR	256.05	316.233
204	Intraoperative PTH-Baseline	69	F	Main OR	274.167	328.283
204	Intraoperative PTH	69	F	Main OR	274.167	328.283
205	Intraoperative PTH-Baseline	29	F	Main OR	276.117	397.583
205	Intraoperative PTH	29	F	Main OR	276.117	397.583
205	Intraoperative PTH	29	F	Main OR	276.117	397.583
206	Intraoperative PTH-Baseline	40	F	Main OR	113.033	169.017
206	Intraoperative PTH	40	F	Main OR	113.033	169.017
206	Intraoperative PTH	40	F	Main OR	113.033	169.017
207	Intraoperative PTH-Baseline	59	F	Main OR	171.05	231.5
207	Intraoperative PTH	59	F	Main OR	171.05	231.5
207	Intraoperative PTH	59	F	Main OR	171.05	231.5
208	Intraoperative PTH-Baseline	56	F	Main OR	349.467	409
208	Intraoperative PTH	56	F	Main OR	349.467	409
208	Intraoperative PTH	56	F	Main OR	349.467	409
208	Intraoperative PTH	56	F	Main OR	349.467	409
209	Intraoperative PTH-Baseline	64	M	Main OR	85.25	149.567
209	Intraoperative PTH	64	M	Main OR	85.25	149.567
210	Intraoperative PTH-Baseline	50	M	Main OR	94	171.083
210	Intraoperative PTH	50	M	Main OR	94	171.083
210	Intraoperative PTH	50	M	Main OR	94	171.083
210	Intraoperative PTH	50	M	Main OR	94	171.083
211	Intraoperative PTH-Baseline	69	F	Main OR	134.7	205.183
211	Intraoperative PTH	69	F	Main OR	134.7	205.183
211	Intraoperative PTH	69	F	Main OR	134.7	205.183
211	Intraoperative PTH	69	F	Main OR	134.7	205.183
212	Intraoperative PTH-Baseline	42	F	Main OR	62.45	138.167
212	Intraoperative PTH	42	F	Main OR	62.45	138.167
212	Intraoperative PTH	42	F	Main OR	62.45	138.167
213	Intraoperative PTH-Baseline	54	F	Main OR	112.3	171.467
213	Intraoperative PTH	54	F	Main OR	112.3	171.467
213	Intraoperative PTH	54	F	Main OR	112.3	171.467
214	Intraoperative PTH-Baseline	71	F	Main OR	60.65	128.633
214	Intraoperative PTH	71	F	Main OR	60.65	128.633
214	Intraoperative PTH	71	F	Main OR	60.65	128.633
214	Intraoperative PTH	71	F	Main OR	60.65	128.633
215	Intraoperative PTH-Baseline	54	M	Main OR	66.4333	129.683
215	Intraoperative PTH	54	M	Main OR	66.4333	129.683
216	Intraoperative PTH-Baseline	62	F	Main OR	86.25	177.433
216	Intraoperative PTH	62	F	Main OR	86.25	177.433
216	Intraoperative PTH	62	F	Main OR	86.25	177.433
217	Intraoperative PTH-Baseline	60	F	Main OR	146.183	207.533
217	Intraoperative PTH	60	F	Main OR	146.183	207.533
217	Intraoperative PTH	60	F	Main OR	146.183	207.533
217	Intraoperative PTH	60	F	Main OR	146.183	207.533
217	Intraoperative PTH	60	F	Main OR	146.183	207.533
217	Intraoperative PTH-Baseline	60	F	Main OR	146.183	207.533
217	Intraoperative PTH	60	F	Main OR	146.183	207.533
217	Intraoperative PTH	60	F	Main OR	146.183	207.533
217	Intraoperative PTH	60	F	Main OR	146.183	207.533
217	Intraoperative PTH	60	F	Main OR	146.183	207.533
218	Intraoperative PTH-Baseline	67	F	Main OR	120.267	173.233
218	Intraoperative PTH	67	F	Main OR	120.267	173.233
218	Intraoperative PTH	67	F	Main OR	120.267	173.233
218	Intraoperative PTH	67	F	Main OR	120.267	173.233
219	Intraoperative PTH-Baseline	66	F	Main OR	106.217	152.867
219	Intraoperative PTH	66	F	Main OR	106.217	152.867
220	Intraoperative PTH-Baseline	63	F	Main OR	111.35	164.867
220	Intraoperative PTH	63	F	Main OR	111.35	164.867
221	Intraoperative PTH-Baseline	54	F	Main OR	80.3667	134.55
221	Intraoperative PTH	54	F	Main OR	80.3667	134.55
222	Intraoperative PTH-Baseline	66	F	Main OR	71.05	126.8
222	Intraoperative PTH	66	F	Main OR	71.05	126.8
223	Intraoperative PTH-Baseline	68	F	Main OR	94.4	146.483
223	Intraoperative PTH	68	F	Main OR	94.4	146.483
223	Intraoperative PTH	68	F	Main OR	94.4	146.483
223	Intraoperative PTH	68	F	Main OR	94.4	146.483
224	Intraoperative PTH-Baseline	72	F	Main OR	104.3	190.167
224	Intraoperative PTH	72	F	Main OR	104.3	190.167
224	Intraoperative PTH	72	F	Main OR	104.3	190.167
224	Intraoperative PTH	72	F	Main OR	104.3	190.167
225	Intraoperative PTH-Baseline	49	F	Main OR	108.733	166.567
225	Intraoperative PTH	49	F	Main OR	108.733	166.567
226	Intraoperative PTH-Baseline	61	F	Main OR	83.0667	140.867
226	Intraoperative PTH	61	F	Main OR	83.0667	140.867
226	Intraoperative PTH	61	F	Main OR	83.0667	140.867
227	Intraoperative PTH-Baseline	59	F	Main OR	165.883	222.15
227	Intraoperative PTH	59	F	Main OR	165.883	222.15
227	Intraoperative PTH	59	F	Main OR	165.883	222.15
227	Intraoperative PTH	59	F	Main OR	165.883	222.15
228	Intraoperative PTH-Baseline	63	F	Main OR	135	197.717
228	Intraoperative PTH	63	F	Main OR	135	197.717
228	Intraoperative PTH	63	F	Main OR	135	197.717
228	Intraoperative PTH	63	F	Main OR	135	197.717
228	Intraoperative PTH	63	F	Main OR	135	197.717
229	Intraoperative PTH-Baseline	42	M	Main OR	70	128
229	Intraoperative PTH	42	M	Main OR	70	128
229	Intraoperative PTH	42	M	Main OR	70	128
229	Intraoperative PTH	42	M	Main OR	70	128
230	Intraoperative PTH-Baseline	65	M	Main OR	115	176.65
230	Intraoperative PTH	65	M	Main OR	115	176.65
230	Intraoperative PTH	65	M	Main OR	115	176.65
231	Intraoperative PTH	55	F	Main OR	124.933	174.6
231	Intraoperative PTH	55	F	Main OR	124.933	174.6
231	Intraoperative PTH-Baseline	55	F	Main OR	124.933	174.6
231	Intraoperative PTH	55	F	Main OR	124.933	174.6
232	Intraoperative PTH-Baseline	58	F	Main OR	213	273
232	Intraoperative PTH	58	F	Main OR	213	273
232	Intraoperative PTH	58	F	Main OR	213	273
232	Intraoperative PTH	58	F	Main OR	213	273
232	Intraoperative PTH	58	F	Main OR	213	273
233	Intraoperative PTH-Baseline	72	F	Main OR	130.517	179.183
233	Intraoperative PTH	72	F	Main OR	130.517	179.183
233	Intraoperative PTH	72	F	Main OR	130.517	179.183
234	Intraoperative PTH-Baseline	59	M	Main OR	77	147.983
234	Intraoperative PTH	59	M	Main OR	77	147.983
235	Intraoperative PTH-Baseline	16	F	Main OR	99.9167	144.867
235	Intraoperative PTH	16	F	Main OR	99.9167	144.867
236	Intraoperative PTH-Baseline	50	F	Main OR	157	214.6
236	Intraoperative PTH	50	F	Main OR	157	214.6
236	Intraoperative PTH	50	F	Main OR	157	214.6
236	Intraoperative PTH	50	F	Main OR	157	214.6
236	Intraoperative PTH	50	F	Main OR	157	214.6
236	Intraoperative PTH	50	F	Main OR	157	214.6
237	Intraoperative PTH-Baseline	57	F	Main OR	140	186.65
237	Intraoperative PTH	57	F	Main OR	140	186.65
237	Intraoperative PTH	57	F	Main OR	140	186.65
237	Intraoperative PTH	57	F	Main OR	140	186.65
238	Intraoperative PTH-Baseline	69	F	Main OR	167	224.7
238	Intraoperative PTH	69	F	Main OR	167	224.7
238	Intraoperative PTH	69	F	Main OR	167	224.7
238	Intraoperative PTH	69	F	Main OR	167	224.7
238	Intraoperative PTH	69	F	Main OR	167	224.7
238	Intraoperative PTH	69	F	Main OR	167	224.7
239	Intraoperative PTH-Baseline	48	F	Main OR	125	182.367
239	Intraoperative PTH	48	F	Main OR	125	182.367
240	Intraoperative PTH-Baseline	69	M	Main OR	406.183	474.117
240	Intraoperative PTH	69	M	Main OR	406.183	474.117
240	Intraoperative PTH	69	M	Main OR	406.183	474.117
240	Intraoperative PTH	69	M	Main OR	406.183	474.117
240	Intraoperative PTH	69	M	Main OR	406.183	474.117
240	Intraoperative PTH	69	M	Main OR	406.183	474.117
241	Intraoperative PTH-Baseline	55	F	Main OR	76.2833	130.383
241	Intraoperative PTH	55	F	Main OR	76.2833	130.383
241	Intraoperative PTH	55	F	Main OR	76.2833	130.383
242	Intraoperative PTH-Baseline	73	F	Main OR	99	144.95
242	Intraoperative PTH	73	F	Main OR	99	144.95
242	Intraoperative PTH	73	F	Main OR	99	144.95
242	Intraoperative PTH	73	F	Main OR	99	144.95
243	Intraoperative PTH-Baseline	80	F	Main OR	46.2167	107.3
243	Intraoperative PTH	80	F	Main OR	46.2167	107.3
243	Intraoperative PTH	80	F	Main OR	46.2167	107.3
244	Intraoperative PTH-Baseline	61	F	Main OR	86	141.25
244	Intraoperative PTH	61	F	Main OR	86	141.25
244	Intraoperative PTH	61	F	Main OR	86	141.25
244	Intraoperative PTH	61	F	Main OR	86	141.25
245	Intraoperative PTH-Baseline	76	F	Main OR	77.8333	126.7
245	Intraoperative PTH	76	F	Main OR	77.8333	126.7
245	Intraoperative PTH	76	F	Main OR	77.8333	126.7
245	Intraoperative PTH	76	F	Main OR	77.8333	126.7
246	Intraoperative PTH-Baseline	63	F	Main OR	210	256.983
246	Intraoperative PTH	63	F	Main OR	210	256.983
246	Intraoperative PTH	63	F	Main OR	210	256.983
247	Intraoperative PTH-Baseline	77	F	Main OR	114.933	168.5
247	Intraoperative PTH	77	F	Main OR	114.933	168.5
247	Intraoperative PTH	77	F	Main OR	114.933	168.5
247	Intraoperative PTH	77	F	Main OR	114.933	168.5
248	Intraoperative PTH-Baseline	65	F	Main OR	207.067	293.233
248	Intraoperative PTH	65	F	Main OR	207.067	293.233
248	Intraoperative PTH	65	F	Main OR	207.067	293.233
249	Intraoperative PTH-Baseline	66	F	Main OR	83.8833	168.417
249	Intraoperative PTH	66	F	Main OR	83.8833	168.417
249	Intraoperative PTH	66	F	Main OR	83.8833	168.417
249	Intraoperative PTH	66	F	Main OR	83.8833	168.417
250	Intraoperative PTH-Baseline	42	F	Main OR	85.6333	154.083
250	Intraoperative PTH	42	F	Main OR	85.6333	154.083
251	Intraoperative PTH-Baseline	20	M	Main OR	187.55	241.217
251	Intraoperative PTH	20	M	Main OR	187.55	241.217
252	Intraoperative PTH-Baseline	58	M	Main OR	192.15	227.433
252	Intraoperative PTH	58	M	Main OR	192.15	227.433
252	Intraoperative PTH	58	M	Main OR	192.15	227.433
252	Intraoperative PTH	58	M	Main OR	192.15	227.433
253	Intraoperative PTH-Baseline	24	F	Main OR	85.7833	149.867
253	Intraoperative PTH	24	F	Main OR	85.7833	149.867
253	Intraoperative PTH	24	F	Main OR	85.7833	149.867
254	Intraoperative PTH-Baseline	52	F	Main OR	237.167	300.167
254	Intraoperative PTH	52	F	Main OR	237.167	300.167
254	Intraoperative PTH	52	F	Main OR	237.167	300.167
254	Intraoperative PTH	52	F	Main OR	237.167	300.167
254	Intraoperative PTH	52	F	Main OR	237.167	300.167
254	Intraoperative PTH	52	F	Main OR	237.167	300.167
255	Intraoperative PTH-Baseline	79	F	Main OR	125.783	216.8
255	Intraoperative PTH	79	F	Main OR	125.783	216.8
255	Intraoperative PTH	79	F	Main OR	125.783	216.8
255	Intraoperative PTH	79	F	Main OR	125.783	216.8
255	Intraoperative PTH	79	F	Main OR	125.783	216.8
256	Intraoperative PTH-Baseline	80	F	Main OR	80.5333	152.267
256	Intraoperative PTH	80	F	Main OR	80.5333	152.267
257	Intraoperative PTH-Baseline	39	M	Main OR	156	217.85
257	Intraoperative PTH	39	M	Main OR	156	217.85
258	Intraoperative PTH-Baseline	69	F	Main OR	163.9	237.3
258	Intraoperative PTH	69	F	Main OR	163.9	237.3
259	Intraoperative PTH-Baseline	61	M	Main OR	69.55	138.183
259	Intraoperative PTH	61	M	Main OR	69.55	138.183
259	Intraoperative PTH	61	M	Main OR	69.55	138.183
260	Intraoperative PTH-Baseline	50	F	Main OR	71.1333	130.583
260	Intraoperative PTH	50	F	Main OR	71.1333	130.583
261	Intraoperative PTH-Baseline	61	F	Main OR	141.717	201.867
261	Intraoperative PTH	61	F	Main OR	141.717	201.867
262	Intraoperative PTH-Baseline	65	F	Main OR	52.25	128.25
262	Intraoperative PTH	65	F	Main OR	52.25	128.25
263	Intraoperative PTH-Baseline	73	F	Main OR	111.133	168.95
263	Intraoperative PTH	73	F	Main OR	111.133	168.95
264	Intraoperative PTH-Baseline	51	F	Main OR	180.183	236.3
264	Intraoperative PTH	51	F	Main OR	180.183	236.3
264	Intraoperative PTH	51	F	Main OR	180.183	236.3
265	Intraoperative PTH-Baseline	24	M	Main OR	115.083	167.333
265	Intraoperative PTH	24	M	Main OR	115.083	167.333
265	Intraoperative PTH	24	M	Main OR	115.083	167.333
265	Intraoperative PTH	24	M	Main OR	115.083	167.333
266	Intraoperative PTH-Baseline	80	F	Main OR	149.317	213.917
266	Intraoperative PTH	80	F	Main OR	149.317	213.917
266	Intraoperative PTH	80	F	Main OR	149.317	213.917
266	Intraoperative PTH	80	F	Main OR	149.317	213.917
267	Intraoperative PTH-Baseline	74	M	Main OR	196.067	280.717
267	Intraoperative PTH	74	M	Main OR	196.067	280.717
267	Intraoperative PTH-Baseline	74	M	Main OR	196.067	280.717
267	Intraoperative PTH	74	M	Main OR	196.067	280.717
268	Intraoperative PTH-Baseline	47	F	Main OR	194.9	268.4
268	Intraoperative PTH	47	F	Main OR	194.9	268.4
268	Intraoperative PTH	47	F	Main OR	194.9	268.4
268	Intraoperative PTH	47	F	Main OR	194.9	268.4
268	Intraoperative PTH	47	F	Main OR	194.9	268.4
268	Intraoperative PTH	47	F	Main OR	194.9	268.4
268	Intraoperative PTH	47	F	Main OR	194.9	268.4
269	Intraoperative PTH-Baseline	34	M	ASC	304.033	352.433
269	Intraoperative PTH	34	M	ASC	304.033	352.433
269	Intraoperative PTH	34	M	ASC	304.033	352.433
269	Intraoperative PTH	34	M	ASC	304.033	352.433
269	Intraoperative PTH-Baseline	34	M	Main OR	304.033	352.433
269	Intraoperative PTH	34	M	Main OR	304.033	352.433
269	Intraoperative PTH	34	M	Main OR	304.033	352.433
269	Intraoperative PTH	34	M	Main OR	304.033	352.433
269	Intraoperative PTH	34	M	Main OR	304.033	352.433
269	Intraoperative PTH	34	M	Main OR	304.033	352.433
269	Intraoperative PTH	34	M	Main OR	304.033	352.433
269	Intraoperative PTH	34	M	Main OR	304.033	352.433
269	Intraoperative PTH	34	M	Main OR	304.033	352.433
269	Intraoperative PTH	34	M	Main OR	304.033	352.433
269	Intraoperative PTH-Baseline	36	M	Main OR	304.033	352.433
269	Intraoperative PTH	36	M	Main OR	304.033	352.433
269	Intraoperative PTH	36	M	Main OR	304.033	352.433
270	Intraoperative PTH-Baseline	82	F	Main OR	182	235
270	Intraoperative PTH	82	F	Main OR	182	235
271	Intraoperative PTH-Baseline	49	F	Main OR	113.667	163.883
271	Intraoperative PTH	49	F	Main OR	113.667	163.883
272	Intraoperative PTH-Baseline	58	F	Main OR	94.85	136
272	Intraoperative PTH	58	F	Main OR	94.85	136
272	Intraoperative PTH	58	F	Main OR	94.85	136
272	Intraoperative PTH	58	F	Main OR	94.85	136
273	Intraoperative PTH-Baseline	63	M	Main OR	320.517	389.367
273	Intraoperative PTH	63	M	Main OR	320.517	389.367
273	Intraoperative PTH	63	M	Main OR	320.517	389.367
273	Intraoperative PTH	63	M	Main OR	320.517	389.367
274	Intraoperative PTH-Baseline	52	F	Main OR	91.5333	151.267
274	Intraoperative PTH	52	F	Main OR	91.5333	151.267
274	Intraoperative PTH	52	F	Main OR	91.5333	151.267
274	Intraoperative PTH	52	F	Main OR	91.5333	151.267
274	Intraoperative PTH	52	F	Main OR	91.5333	151.267
275	Intraoperative PTH-Baseline	58	F	Main OR	67	133.367
275	Intraoperative PTH	58	F	Main OR	67	133.367
275	Intraoperative PTH	58	F	Main OR	67	133.367
276	Intraoperative PTH-Baseline	53	F	Main OR	124	201.917
276	Intraoperative PTH	53	F	Main OR	124	201.917
276	Intraoperative PTH	53	F	Main OR	124	201.917
276	Intraoperative PTH	53	F	Main OR	124	201.917
276	Intraoperative PTH	53	F	Main OR	124	201.917
277	Intraoperative PTH-Baseline	64	F	Main OR	82	153.6
277	Intraoperative PTH	64	F	Main OR	82	153.6
278	Intraoperative PTH-Baseline	47	M	Main OR	73.0667	132.067
278	Intraoperative PTH-Baseline	47	M	Main OR	73.0667	132.067
278	Intraoperative PTH	47	M	Main OR	73.0667	132.067
278	Intraoperative PTH	47	M	Main OR	73.0667	132.067
279	Intraoperative PTH-Baseline	49	F	Main OR	175	229.933
279	Intraoperative PTH	49	F	Main OR	175	229.933
279	Intraoperative PTH	49	F	Main OR	175	229.933
280	Intraoperative PTH-Baseline	56	F	Main OR	106.267	172.15
280	Intraoperative PTH	56	F	Main OR	106.267	172.15
280	Intraoperative PTH	56	F	Main OR	106.267	172.15
280	Intraoperative PTH	56	F	Main OR	106.267	172.15
280	Intraoperative PTH	56	F	Main OR	106.267	172.15
281	Intraoperative PTH-Baseline	55	F	Main OR	225.65	294.267
281	Intraoperative PTH	55	F	Main OR	225.65	294.267
281	Intraoperative PTH	55	F	Main OR	225.65	294.267
282	Intraoperative PTH-Baseline	51	M	Main OR	88.1333	227.767
282	Intraoperative PTH-Baseline	51	M	Main OR	88.1333	227.767
282	Intraoperative PTH	51	M	Main OR	88.1333	227.767
283	Intraoperative PTH-Baseline	42	M	Main OR	75	130
283	Intraoperative PTH	42	M	Main OR	75	130
283	Intraoperative PTH	42	M	Main OR	75	130
284	Intraoperative PTH-Baseline	49	M	Main OR	76.5333	151.783
284	Intraoperative PTH	49	M	Main OR	76.5333	151.783
285	Intraoperative PTH-Baseline	78	M	Main OR	271.083	345.7
285	Intraoperative PTH	78	M	Main OR	271.083	345.7
285	Intraoperative PTH	78	M	Main OR	271.083	345.7
285	Intraoperative PTH	78	M	Main OR	271.083	345.7
285	Intraoperative PTH	78	M	Main OR	271.083	345.7
285	Intraoperative PTH	78	M	Main OR	271.083	345.7
285	Intraoperative PTH	78	M	Main OR	271.083	345.7
285	Intraoperative PTH	78	M	Main OR	271.083	345.7
285	Intraoperative PTH	78	M	Main OR	271.083	345.7
285	Intraoperative PTH	78	M	Main OR	271.083	345.7
286	Intraoperative PTH-Baseline	68	M	Main OR	105.383	156.817
286	Intraoperative PTH	68	M	Main OR	105.383	156.817
287	Intraoperative PTH-Baseline	81	F	Main OR	132.433	171.7
287	Intraoperative PTH	81	F	Main OR	132.433	171.7
288	Intraoperative PTH-Baseline	65	M	Main OR	82.9167	150.617
288	Intraoperative PTH	65	M	Main OR	82.9167	150.617
288	Intraoperative PTH	65	M	Main OR	82.9167	150.617
289	Intraoperative PTH-Baseline	73	F	Main OR	114	170.55
289	Intraoperative PTH	73	F	Main OR	114	170.55
290	Intraoperative PTH-Baseline	67	F	Main OR	147.567	213.933
290	Intraoperative PTH	67	F	Main OR	147.567	213.933
291	Intraoperative PTH-Baseline	52	F	Main OR	165.75	234.733
291	Intraoperative PTH	52	F	Main OR	165.75	234.733
292	Intraoperative PTH-Baseline	73	F	Main OR	199.567	276.65
292	Intraoperative PTH	73	F	Main OR	199.567	276.65
292	Intraoperative PTH	73	F	Main OR	199.567	276.65
292	Intraoperative PTH	73	F	Main OR	199.567	276.65
293	Intraoperative PTH-Baseline	79	F	Main OR	188	234.133
293	Intraoperative PTH	79	F	Main OR	188	234.133
293	Intraoperative PTH	79	F	Main OR	188	234.133
293	Intraoperative PTH	79	F	Main OR	188	234.133
293	Intraoperative PTH	79	F	Main OR	188	234.133
294	Intraoperative PTH-Baseline	25	M	Main OR	69	132.083
294	Intraoperative PTH	25	M	Main OR	69	132.083
295	Intraoperative PTH-Baseline	49	F	Main OR	286	373.567
295	Intraoperative PTH	49	F	Main OR	286	373.567
295	Intraoperative PTH	49	F	Main OR	286	373.567
296	Intraoperative PTH-Baseline	73	F	Main OR	84	153.15
296	Intraoperative PTH	73	F	Main OR	84	153.15
296	Intraoperative PTH	73	F	Main OR	84	153.15
296	Intraoperative PTH	73	F	Main OR	84	153.15
297	Intraoperative PTH-Baseline	75	F	Main OR	127.617	196.567
297	Intraoperative PTH	75	F	Main OR	127.617	196.567
297	Intraoperative PTH	75	F	Main OR	127.617	196.567
297	Intraoperative PTH	75	F	Main OR	127.617	196.567
297	Intraoperative PTH	75	F	Main OR	127.617	196.567
297	Intraoperative PTH	75	F	Main OR	127.617	196.567
298	Intraoperative PTH-Baseline	61	F	Main OR	104.15	156.467
298	Intraoperative PTH	61	F	Main OR	104.15	156.467
298	Intraoperative PTH	61	F	Main OR	104.15	156.467
299	Intraoperative PTH-Baseline	53	F	Main OR	135.967	196
299	Intraoperative PTH	53	F	Main OR	135.967	196
299	Intraoperative PTH	53	F	Main OR	135.967	196
300	Intraoperative PTH-Baseline	58	M	Main OR	35	78.4167
300	Intraoperative PTH	58	M	Main OR	35	78.4167
300	Intraoperative PTH	58	M	Main OR	35	78.4167
301	Intraoperative PTH-Baseline	73	F	Main OR	66.4167	135.317
301	Intraoperative PTH	73	F	Main OR	66.4167	135.317
302	Intraoperative PTH-Baseline	70	F	ASC	169.283	231.15
302	Intraoperative PTH	70	F	ASC	169.283	231.15
302	Intraoperative PTH	70	F	ASC	169.283	231.15
302	Intraoperative PTH	70	F	ASC	169.283	231.15
302	Intraoperative PTH	70	F	ASC	169.283	231.15
302	Intraoperative PTH	70	F	ASC	169.283	231.15
302	Intraoperative PTH	70	F	ASC	169.283	231.15
302	Intraoperative PTH	70	F	ASC	169.283	231.15
302	Intraoperative PTH	70	F	ASC	169.283	231.15
303	Intraoperative PTH-Baseline	52	F	Main OR	329.75	397.067
303	Intraoperative PTH	52	F	Main OR	329.75	397.067
303	Intraoperative PTH	52	F	Main OR	329.75	397.067
304	Intraoperative PTH-Baseline	62	M	Main OR	113.583	164.733
304	Intraoperative PTH	62	M	Main OR	113.583	164.733
304	Intraoperative PTH	62	M	Main OR	113.583	164.733
305	Intraoperative PTH-Baseline	60	F	Main OR	116.083	172.983
305	Intraoperative PTH	60	F	Main OR	116.083	172.983
305	Intraoperative PTH	60	F	Main OR	116.083	172.983
306	Intraoperative PTH-Baseline	62	F	Main OR	173.767	228.1
306	Intraoperative PTH	62	F	Main OR	173.767	228.1
306	Intraoperative PTH	62	F	Main OR	173.767	228.1
306	Intraoperative PTH	62	F	Main OR	173.767	228.1
307	Intraoperative PTH-Baseline	35	F	Main OR	198.217	264.217
307	Intraoperative PTH	35	F	Main OR	198.217	264.217
307	Intraoperative PTH	35	F	Main OR	198.217	264.217
307	Intraoperative PTH	35	F	Main OR	198.217	264.217
308	Intraoperative PTH-Baseline	58	M	Main OR	379.267	448.7
308	Intraoperative PTH	58	M	Main OR	379.267	448.7
308	Intraoperative PTH	58	M	Main OR	379.267	448.7
308	Intraoperative PTH	58	M	Main OR	379.267	448.7
308	Intraoperative PTH	58	M	Main OR	379.267	448.7
308	Intraoperative PTH	58	M	Main OR	379.267	448.7
309	Intraoperative PTH-Baseline	57	M	Main OR	71	121.25
309	Intraoperative PTH	57	M	Main OR	71	121.25
309	Intraoperative PTH	57	M	Main OR	71	121.25
309	Intraoperative PTH	57	M	Main OR	71	121.25
310	Intraoperative PTH-Baseline	58	M	Main OR	156.883	215.35
310	Intraoperative PTH	58	M	Main OR	156.883	215.35
310	Intraoperative PTH	58	M	Main OR	156.883	215.35
311	Intraoperative PTH-Baseline	49	F	Main OR	168.183	231.217
311	Intraoperative PTH	49	F	Main OR	168.183	231.217
312	Intraoperative PTH-Baseline	76	F	Main OR	67	144.85
312	Intraoperative PTH	76	F	Main OR	67	144.85
313	Intraoperative PTH-Baseline	67	M	Main OR	87.4167	150.9
313	Intraoperative PTH	67	M	Main OR	87.4167	150.9
313	Intraoperative PTH	67	M	Main OR	87.4167	150.9
313	Intraoperative PTH	67	M	Main OR	87.4167	150.9
314	Intraoperative PTH-Baseline	72	F	Main OR	186.533	251.2
314	Intraoperative PTH	72	F	Main OR	186.533	251.2
314	Intraoperative PTH	72	F	Main OR	186.533	251.2
314	Intraoperative PTH	72	F	Main OR	186.533	251.2
315	Intraoperative PTH-Baseline	65	F	Main OR	281.75	330.733
315	Intraoperative PTH	65	F	Main OR	281.75	330.733
315	Intraoperative PTH	65	F	Main OR	281.75	330.733
315	Intraoperative PTH	65	F	Main OR	281.75	330.733
316	Intraoperative PTH-Baseline	65	F	Main OR	189.883	242.55
316	Intraoperative PTH	65	F	Main OR	189.883	242.55
316	Intraoperative PTH	65	F	Main OR	189.883	242.55
316	Intraoperative PTH	65	F	Main OR	189.883	242.55
316	Intraoperative PTH	65	F	Main OR	189.883	242.55
317	Intraoperative PTH-Baseline	66	F	Main OR	125.867	166.083
317	Intraoperative PTH	66	F	Main OR	125.867	166.083
317	Intraoperative PTH	66	F	Main OR	125.867	166.083
318	Intraoperative PTH-Baseline	54	F	Main OR	363.167	425.033
318	Intraoperative PTH	54	F	Main OR	363.167	425.033
318	Intraoperative PTH	54	F	Main OR	363.167	425.033
318	Intraoperative PTH	54	F	Main OR	363.167	425.033
318	Intraoperative PTH	54	F	Main OR	363.167	425.033
319	Intraoperative PTH-Baseline	77	M	Main OR	85	148
319	Intraoperative PTH	77	M	Main OR	85	148
319	Intraoperative PTH	77	M	Main OR	85	148
319	Intraoperative PTH	77	M	Main OR	85	148
320	Intraoperative PTH-Baseline	55	F	Main OR	213.383	253.867
320	Intraoperative PTH	55	F	Main OR	213.383	253.867
321	Intraoperative PTH-Baseline	54	F	Main OR	103.85	168.2
321	Intraoperative PTH	54	F	Main OR	103.85	168.2
321	Intraoperative PTH	54	F	Main OR	103.85	168.2
321	Intraoperative PTH	54	F	Main OR	103.85	168.2
322	Intraoperative PTH-Baseline	20	F	Main OR	192	251.533
322	Intraoperative PTH	20	F	Main OR	192	251.533
322	Intraoperative PTH	20	F	Main OR	192	251.533
322	Intraoperative PTH	20	F	Main OR	192	251.533
322	Intraoperative PTH	20	F	Main OR	192	251.533
322	Intraoperative PTH	20	F	Main OR	192	251.533
323	Intraoperative PTH-Baseline	31	M	Main OR	89.5333	146.667
323	Intraoperative PTH	31	M	Main OR	89.5333	146.667
324	Intraoperative PTH-Baseline	53	F	Main OR	118.833	184.733
324	Intraoperative PTH	53	F	Main OR	118.833	184.733
324	Intraoperative PTH	53	F	Main OR	118.833	184.733
324	Intraoperative PTH	53	F	Main OR	118.833	184.733
325	Intraoperative PTH-Baseline	70	M	Main OR	239.2	302.267
325	Intraoperative PTH-Baseline	70	M	Main OR	239.2	302.267
325	Intraoperative PTH	70	M	Main OR	239.2	302.267
325	Intraoperative PTH	70	M	Main OR	239.2	302.267
325	Intraoperative PTH	70	M	Main OR	239.2	302.267
326	Intraoperative PTH-Baseline	64	F	Main OR	105	216.283
326	Intraoperative PTH	64	F	Main OR	105	216.283
326	Intraoperative PTH	64	F	Main OR	105	216.283
326	Intraoperative PTH	64	F	Main OR	105	216.283
326	Intraoperative PTH	64	F	Main OR	105	216.283
327	Intraoperative PTH-Baseline	70	F	Main OR	103.533	164.7
327	Intraoperative PTH	70	F	Main OR	103.533	164.7
327	Intraoperative PTH	70	F	Main OR	103.533	164.7
328	Intraoperative PTH-Baseline	67	F	Main OR	67.9167	123.35
328	Intraoperative PTH	67	F	Main OR	67.9167	123.35
328	Intraoperative PTH	67	F	Main OR	67.9167	123.35
329	Intraoperative PTH-Baseline	49	F	Main OR	208	255.317
329	Intraoperative PTH	49	F	Main OR	208	255.317
329	Intraoperative PTH	49	F	Main OR	208	255.317
329	Intraoperative PTH	49	F	Main OR	208	255.317
330	Intraoperative PTH-Baseline	64	F	Main OR	82.05	129.65
330	Intraoperative PTH	64	F	Main OR	82.05	129.65
330	Intraoperative PTH	64	F	Main OR	82.05	129.65
330	Intraoperative PTH	64	F	Main OR	82.05	129.65
331	Intraoperative PTH-Baseline	60	F	Main OR	67.4167	127.333
331	Intraoperative PTH	60	F	Main OR	67.4167	127.333
331	Intraoperative PTH	60	F	Main OR	67.4167	127.333
332	Intraoperative PTH	64	F	Main OR	83	147.183
332	Intraoperative PTH	64	F	Main OR	83	147.183
333	Intraoperative PTH-Baseline	69	F	Main OR	141.183	197.5
333	Intraoperative PTH	69	F	Main OR	141.183	197.5
334	Intraoperative PTH-Baseline	79	F	Main OR	118	172.433
334	Intraoperative PTH	79	F	Main OR	118	172.433
334	Intraoperative PTH	79	F	Main OR	118	172.433
334	Intraoperative PTH	79	F	Main OR	118	172.433
335	Intraoperative PTH-Baseline	54	F	Main OR	59.45	128.85
335	Intraoperative PTH	54	F	Main OR	59.45	128.85
335	Intraoperative PTH	54	F	Main OR	59.45	128.85
336	Intraoperative PTH-Baseline	59	F	Main OR	130	189.167
336	Intraoperative PTH	59	F	Main OR	130	189.167
337	Intraoperative PTH-Baseline	46	F	Main OR	99	163.083
337	Intraoperative PTH	46	F	Main OR	99	163.083
338	Intraoperative PTH-Baseline	64	F	Main OR	236.083	288.3
338	Intraoperative PTH	64	F	Main OR	236.083	288.3
338	Intraoperative PTH	64	F	Main OR	236.083	288.3
338	Intraoperative PTH	64	F	Main OR	236.083	288.3
338	Intraoperative PTH-Baseline	64	F	Main OR	236.083	288.3
338	Intraoperative PTH	64	F	Main OR	236.083	288.3
338	Intraoperative PTH	64	F	Main OR	236.083	288.3
338	Intraoperative PTH	64	F	Main OR	236.083	288.3
338	Intraoperative PTH	64	F	Main OR	236.083	288.3
338	Intraoperative PTH	64	F	Main OR	236.083	288.3
339	Intraoperative PTH-Baseline	50	F	Main OR	66	114
339	Intraoperative PTH	50	F	Main OR	66	114
340	Intraoperative PTH-Baseline	63	M	Main OR	88.5833	138.467
340	Intraoperative PTH	63	M	Main OR	88.5833	138.467
340	Intraoperative PTH	63	M	Main OR	88.5833	138.467
341	Intraoperative PTH-Baseline	67	F	Main OR	206	278.483
341	Intraoperative PTH	67	F	Main OR	206	278.483
341	Intraoperative PTH	67	F	Main OR	206	278.483
342	Intraoperative PTH-Baseline	71	F	Main OR	115.617	172.017
342	Intraoperative PTH	71	F	Main OR	115.617	172.017
342	Intraoperative PTH	71	F	Main OR	115.617	172.017
342	Intraoperative PTH	71	F	Main OR	115.617	172.017
343	Intraoperative PTH-Baseline	55	F	Main OR	76.1	167.517
343	Intraoperative PTH	55	F	Main OR	76.1	167.517
343	Intraoperative PTH	55	F	Main OR	76.1	167.517
343	Intraoperative PTH	55	F	Main OR	76.1	167.517
344	Intraoperative PTH	46	M	Main OR	160.017	250.55
345	Intraoperative PTH-Baseline	61	F	Main OR	88	153
345	Intraoperative PTH	61	F	Main OR	88	153
345	Intraoperative PTH	61	F	Main OR	88	153
346	Intraoperative PTH-Baseline	62	F	Main OR	253.783	332.833
346	Intraoperative PTH	62	F	Main OR	253.783	332.833
346	Intraoperative PTH	62	F	Main OR	253.783	332.833
346	Intraoperative PTH	62	F	Main OR	253.783	332.833
347	Intraoperative PTH-Baseline	60	F	Main OR	61	121.483
347	Intraoperative PTH	60	F	Main OR	61	121.483
347	Intraoperative PTH	60	F	Main OR	61	121.483
348	Intraoperative PTH-Baseline	22	F	Main OR	135.6	208.717
348	Intraoperative PTH	22	F	Main OR	135.6	208.717
349	Intraoperative PTH-Baseline	63	F	Main OR	67.9	109.25
349	Intraoperative PTH	63	F	Main OR	67.9	109.25
350	Intraoperative PTH-Baseline	50	M	Main OR	98.5833	156.317
350	Intraoperative PTH	50	M	Main OR	98.5833	156.317
351	Intraoperative PTH-Baseline	53	M	Main OR	153.783	204.533
351	Intraoperative PTH-Baseline	53	M	Main OR	153.783	204.533
351	Intraoperative PTH	53	M	Main OR	153.783	204.533
351	Intraoperative PTH	53	M	Main OR	153.783	204.533
352	Intraoperative PTH-Baseline	57	F	Main OR	292.633	351.717
352	Intraoperative PTH	57	F	Main OR	292.633	351.717
352	Intraoperative PTH	57	F	Main OR	292.633	351.717
352	Intraoperative PTH	57	F	Main OR	292.633	351.717
353	Intraoperative PTH-Baseline	60	M	Main OR	245	290.583
353	Intraoperative PTH	60	M	Main OR	245	290.583
353	Intraoperative PTH	60	M	Main OR	245	290.583
354	Intraoperative PTH-Baseline	63	F	Main OR	297.633	385.067
354	Intraoperative PTH	63	F	Main OR	297.633	385.067
354	Intraoperative PTH	63	F	Main OR	297.633	385.067
354	Intraoperative PTH	63	F	Main OR	297.633	385.067
354	Intraoperative PTH	63	F	Main OR	297.633	385.067
355	Intraoperative PTH-Baseline	64	F	Main OR	143	200.467
355	Intraoperative PTH	64	F	Main OR	143	200.467
355	Intraoperative PTH	64	F	Main OR	143	200.467
355	Intraoperative PTH	64	F	Main OR	143	200.467
355	Intraoperative PTH	64	F	Main OR	143	200.467
356	Intraoperative PTH-Baseline	35	F	Main OR	130.067	188.85
356	Intraoperative PTH	35	F	Main OR	130.067	188.85
356	Intraoperative PTH	35	F	Main OR	130.067	188.85
356	Intraoperative PTH	35	F	Main OR	130.067	188.85
357	Intraoperative PTH-Baseline	50	F	Main OR	138.75	194.583
357	Intraoperative PTH	50	F	Main OR	138.75	194.583
357	Intraoperative PTH	50	F	Main OR	138.75	194.583
357	Intraoperative PTH	50	F	Main OR	138.75	194.583
358	Intraoperative PTH-Baseline	55	F	Main OR	244	299.6
358	Intraoperative PTH	55	F	Main OR	244	299.6
358	Intraoperative PTH	55	F	Main OR	244	299.6
358	Intraoperative PTH	55	F	Main OR	244	299.6
358	Intraoperative PTH	55	F	Main OR	244	299.6
358	Intraoperative PTH	55	F	Main OR	244	299.6
359	Intraoperative PTH-Baseline	70	M	Main OR	206.617	252.95
359	Intraoperative PTH	70	M	Main OR	206.617	252.95
359	Intraoperative PTH	70	M	Main OR	206.617	252.95
359	Intraoperative PTH	70	M	Main OR	206.617	252.95
360	Intraoperative PTH-Baseline	59	F	Main OR	215.467	283
360	Intraoperative PTH	59	F	Main OR	215.467	283
361	Intraoperative PTH-Baseline	60	F	Main OR	65.8	112
361	Intraoperative PTH	60	F	Main OR	65.8	112
361	Intraoperative PTH	60	F	Main OR	65.8	112
362	Intraoperative PTH-Baseline	82	F	Main OR	128.883	184.883
362	Intraoperative PTH	82	F	Main OR	128.883	184.883
362	Intraoperative PTH	82	F	Main OR	128.883	184.883
363	Intraoperative PTH-Baseline	69	F	Main OR	103	165.583
363	Intraoperative PTH	69	F	Main OR	103	165.583
364	Intraoperative PTH-Baseline	49	M	Main OR	337.117	380.4
364	Intraoperative PTH	49	M	Main OR	337.117	380.4
364	Intraoperative PTH	49	M	Main OR	337.117	380.4
364	Intraoperative PTH-Baseline	50	M	Main OR	337.117	380.4
364	Intraoperative PTH	50	M	Main OR	337.117	380.4
364	Intraoperative PTH	50	M	Main OR	337.117	380.4
364	Intraoperative PTH	50	M	Main OR	337.117	380.4
365	Intraoperative PTH-Baseline	65	F	Main OR	90.0667	152.933
365	Intraoperative PTH	65	F	Main OR	90.0667	152.933
365	Intraoperative PTH	65	F	Main OR	90.0667	152.933
366	Intraoperative PTH-Baseline	58	F	Main OR	154.967	214.383
366	Intraoperative PTH	58	F	Main OR	154.967	214.383
367	Intraoperative PTH-Baseline	46	F	Main OR	157.167	212.567
367	Intraoperative PTH	46	F	Main OR	157.167	212.567
367	Intraoperative PTH	46	F	Main OR	157.167	212.567
367	Intraoperative PTH	46	F	Main OR	157.167	212.567
367	Intraoperative PTH	46	F	Main OR	157.167	212.567
368	Intraoperative PTH-Baseline	68	F	Main OR	129	208.55
368	Intraoperative PTH-Baseline	68	F	Main OR	129	208.55
368	Intraoperative PTH	68	F	Main OR	129	208.55
368	Intraoperative PTH	68	F	Main OR	129	208.55
369	Intraoperative PTH-Baseline	51	M	Main OR	235.65	313.767
369	Intraoperative PTH	51	M	Main OR	235.65	313.767
369	Intraoperative PTH	51	M	Main OR	235.65	313.767
370	Intraoperative PTH-Baseline	64	F	Main OR	196.433	247.033
370	Intraoperative PTH	64	F	Main OR	196.433	247.033
370	Intraoperative PTH	64	F	Main OR	196.433	247.033
370	Intraoperative PTH	64	F	Main OR	196.433	247.033
370	Intraoperative PTH	64	F	Main OR	196.433	247.033
370	Intraoperative PTH	64	F	Main OR	196.433	247.033
371	Intraoperative PTH-Baseline	64	F	Main OR	86.3167	155.967
371	Intraoperative PTH	64	F	Main OR	86.3167	155.967
371	Intraoperative PTH	64	F	Main OR	86.3167	155.967
372	Intraoperative PTH-Baseline	49	F	Main OR	380.433	467.983
372	Intraoperative PTH	49	F	Main OR	380.433	467.983
372	Intraoperative PTH	49	F	Main OR	380.433	467.983
372	Intraoperative PTH	49	F	Main OR	380.433	467.983
372	Intraoperative PTH	49	F	Main OR	380.433	467.983
372	Intraoperative PTH	49	F	Main OR	380.433	467.983
372	Intraoperative PTH	49	F	Main OR	380.433	467.983
372	Intraoperative PTH	49	F	Main OR	380.433	467.983
372	Intraoperative PTH	49	F	Main OR	380.433	467.983
373	Intraoperative PTH-Baseline	72	F	Main OR	99	153
373	Intraoperative PTH	72	F	Main OR	99	153
374	Intraoperative PTH-Baseline	49	F	Main OR	98.45	152.783
374	Intraoperative PTH	49	F	Main OR	98.45	152.783
375	Intraoperative PTH-Baseline	52	M	Main OR	96.4833	158
375	Intraoperative PTH	52	M	Main OR	96.4833	158
375	Intraoperative PTH	52	M	Main OR	96.4833	158
375	Intraoperative PTH	52	M	Main OR	96.4833	158
376	Intraoperative PTH-Baseline	78	F	Main OR	66	130.15
376	Intraoperative PTH	78	F	Main OR	66	130.15
376	Intraoperative PTH	78	F	Main OR	66	130.15
377	Intraoperative PTH-Baseline	63	M	Main OR	125.167	168.233
377	Intraoperative PTH	63	M	Main OR	125.167	168.233
377	Intraoperative PTH	63	M	Main OR	125.167	168.233
378	Intraoperative PTH-Baseline	55	M	Main OR	70.6667	141.167
378	Intraoperative PTH	55	M	Main OR	70.6667	141.167
379	Intraoperative PTH-Baseline	79	M	Main OR	175.6	235.367
379	Intraoperative PTH	79	M	Main OR	175.6	235.367
379	Intraoperative PTH	79	M	Main OR	175.6	235.367
380	Intraoperative PTH-Baseline	65	F	Main OR	108.65	161.033
380	Intraoperative PTH	65	F	Main OR	108.65	161.033
380	Intraoperative PTH	65	F	Main OR	108.65	161.033
380	Intraoperative PTH	65	F	Main OR	108.65	161.033
381	Intraoperative PTH-Baseline	31	M	Main OR	83.7	139
381	Intraoperative PTH	31	M	Main OR	83.7	139
382	Intraoperative PTH-Baseline	60	F	Main OR	200	259.7
382	Intraoperative PTH	60	F	Main OR	200	259.7
383	Intraoperative PTH-Baseline	74	M	Main OR	123.417	182.283
383	Intraoperative PTH	74	M	Main OR	123.417	182.283
383	Intraoperative PTH	74	M	Main OR	123.417	182.283
383	Intraoperative PTH	74	M	Main OR	123.417	182.283
383	Intraoperative PTH	74	M	Main OR	123.417	182.283
384	Intraoperative PTH-Baseline	59	M	Main OR	116.5	201
384	Intraoperative PTH	59	M	Main OR	116.5	201
385	Intraoperative PTH-Baseline	48	F	Main OR	118	156.367
385	Intraoperative PTH	48	F	Main OR	118	156.367
385	Intraoperative PTH	48	F	Main OR	118	156.367
386	Intraoperative PTH-Baseline	56	F	Main OR	80.3333	149.8
386	Intraoperative PTH	56	F	Main OR	80.3333	149.8
386	Intraoperative PTH	56	F	Main OR	80.3333	149.8
387	Intraoperative PTH	44	F	Main OR	147	183
387	Intraoperative PTH-Baseline	44	F	Main OR	147	183
387	Intraoperative PTH	44	F	Main OR	147	183
388	Intraoperative PTH-Baseline	64	F	Main OR	135.017	184.617
388	Intraoperative PTH	64	F	Main OR	135.017	184.617
388	Intraoperative PTH	64	F	Main OR	135.017	184.617
388	Intraoperative PTH	64	F	Main OR	135.017	184.617
389	Intraoperative PTH-Baseline	53	M	Main OR	72.5667	136.633
389	Intraoperative PTH	53	M	Main OR	72.5667	136.633
389	Intraoperative PTH	53	M	Main OR	72.5667	136.633
390	Intraoperative PTH-Baseline	71	F	Main OR	210	270
390	Intraoperative PTH	71	F	Main OR	210	270
390	Intraoperative PTH	71	F	Main OR	210	270
390	Intraoperative PTH	71	F	Main OR	210	270
390	Intraoperative PTH	71	F	Main OR	210	270
390	Intraoperative PTH	71	F	Main OR	210	270
390	Intraoperative PTH	71	F	Main OR	210	270
391	Intraoperative PTH-Baseline	51	M	Main OR	70.3	124.333
391	Intraoperative PTH-Baseline	51	M	Main OR	70.3	124.333
391	Intraoperative PTH	51	M	Main OR	70.3	124.333
392	Intraoperative PTH-Baseline	68	M	Main OR	82.2	151.733
392	Intraoperative PTH	68	M	Main OR	82.2	151.733
392	Intraoperative PTH	68	M	Main OR	82.2	151.733
393	Intraoperative PTH-Baseline	68	M	Main OR	85.6333	152
393	Intraoperative PTH	68	M	Main OR	85.6333	152
394	Intraoperative PTH-Baseline	49	F	Main OR	207.2	316.917
394	Intraoperative PTH	49	F	Main OR	207.2	316.917
395	Intraoperative PTH-Baseline	33	M	Main OR	274.2	328.867
395	Intraoperative PTH	33	M	Main OR	274.2	328.867
396	Intraoperative PTH-Baseline	68	F	Main OR	129.317	186.633
396	Intraoperative PTH	68	F	Main OR	129.317	186.633
396	Intraoperative PTH	68	F	Main OR	129.317	186.633
397	Intraoperative PTH-Baseline	68	F	Main OR	118.3	165.083
397	Intraoperative PTH	68	F	Main OR	118.3	165.083
398	Intraoperative PTH-Baseline	59	F	Main OR	118.483	191.617
398	Intraoperative PTH	59	F	Main OR	118.483	191.617
398	Intraoperative PTH	59	F	Main OR	118.483	191.617
398	Intraoperative PTH	59	F	Main OR	118.483	191.617
398	Intraoperative PTH	59	F	Main OR	118.483	191.617
398	Intraoperative PTH	59	F	Main OR	118.483	191.617
399	Intraoperative PTH-Baseline	42	F	Main OR	69.45	117.75
399	Intraoperative PTH	42	F	Main OR	69.45	117.75
399	Intraoperative PTH	42	F	Main OR	69.45	117.75
399	Intraoperative PTH	42	F	Main OR	69.45	117.75
400	Intraoperative PTH-Baseline	53	F	Main OR	191	276.883
400	Intraoperative PTH	53	F	Main OR	191	276.883
400	Intraoperative PTH	53	F	Main OR	191	276.883
400	Intraoperative PTH	53	F	Main OR	191	276.883
400	Intraoperative PTH	53	F	Main OR	191	276.883
401	Intraoperative PTH-Baseline	44	F	ASC	307.45	378.783
401	Intraoperative PTH	44	F	ASC	307.45	378.783
401	Intraoperative PTH	44	F	ASC	307.45	378.783
401	Intraoperative PTH	44	F	ASC	307.45	378.783
401	Intraoperative PTH	44	F	ASC	307.45	378.783
401	Intraoperative PTH	44	F	ASC	307.45	378.783
401	Intraoperative PTH	44	F	ASC	307.45	378.783
401	Intraoperative PTH	44	F	ASC	307.45	378.783
401	Intraoperative PTH	44	F	ASC	307.45	378.783
402	Intraoperative PTH-Baseline	52	F	Main OR	67.2333	116.333
402	Intraoperative PTH	52	F	Main OR	67.2333	116.333
403	Intraoperative PTH-Baseline	63	F	Main OR	96.6333	180.883
403	Intraoperative PTH	63	F	Main OR	96.6333	180.883
403	Intraoperative PTH	63	F	Main OR	96.6333	180.883
404	Intraoperative PTH-Baseline	17	F	Main OR	198.2	288.933
404	Intraoperative PTH-Baseline	17	F	Main OR	198.2	288.933
404	Intraoperative PTH	17	F	Main OR	198.2	288.933
405	Intraoperative PTH-Baseline	45	F	Main OR	149.717	208.767
405	Intraoperative PTH	45	F	Main OR	149.717	208.767
406	Intraoperative PTH-Baseline	46	F	Main OR	201	267.067
406	Intraoperative PTH	46	F	Main OR	201	267.067
406	Intraoperative PTH	46	F	Main OR	201	267.067
406	Intraoperative PTH	46	F	Main OR	201	267.067
407	Intraoperative PTH-Baseline	56	F	Main OR	147.717	199.467
407	Intraoperative PTH	56	F	Main OR	147.717	199.467
407	Intraoperative PTH	56	F	Main OR	147.717	199.467
408	Intraoperative PTH-Baseline	81	M	Main OR	92.0667	156.15
408	Intraoperative PTH	81	M	Main OR	92.0667	156.15
408	Intraoperative PTH	81	M	Main OR	92.0667	156.15
408	Intraoperative PTH	81	M	Main OR	92.0667	156.15
408	Intraoperative PTH	81	M	Main OR	92.0667	156.15
409	Intraoperative PTH-Baseline	78	F	Main OR	130.45	184.217
409	Intraoperative PTH	78	F	Main OR	130.45	184.217
410	Intraoperative PTH-Baseline	86	F	Main OR	21.65	71.1667
410	Intraoperative PTH	86	F	Main OR	21.65	71.1667
411	Intraoperative PTH-Baseline	66	F	Main OR	126.417	179.583
411	Intraoperative PTH	66	F	Main OR	126.417	179.583
411	Intraoperative PTH	66	F	Main OR	126.417	179.583
411	Intraoperative PTH	66	F	Main OR	126.417	179.583
411	Intraoperative PTH	66	F	Main OR	126.417	179.583
412	Intraoperative PTH-Baseline	66	F	Main OR	91.7	146.033
412	Intraoperative PTH	66	F	Main OR	91.7	146.033
412	Intraoperative PTH	66	F	Main OR	91.7	146.033
413	Intraoperative PTH-Baseline	54	M	Main OR	176.65	221.317
413	Intraoperative PTH	54	M	Main OR	176.65	221.317
413	Intraoperative PTH	54	M	Main OR	176.65	221.317
413	Intraoperative PTH	54	M	Main OR	176.65	221.317
414	Intraoperative PTH-Baseline	54	M	Main OR	110.683	163.617
414	Intraoperative PTH	54	M	Main OR	110.683	163.617
415	Intraoperative PTH-Baseline	54	F	ASC	209	264.417
415	Intraoperative PTH	54	F	ASC	209	264.417
415	Intraoperative PTH	54	F	ASC	209	264.417
416	Intraoperative PTH-Baseline	40	F	Main OR	98.3167	148.883
416	Intraoperative PTH	40	F	Main OR	98.3167	148.883
416	Intraoperative PTH	40	F	Main OR	98.3167	148.883
416	Intraoperative PTH	40	F	Main OR	98.3167	148.883
416	Intraoperative PTH	40	F	Main OR	98.3167	148.883
417	Intraoperative PTH-Baseline	73	F	Main OR	76	133.567
417	Intraoperative PTH	73	F	Main OR	76	133.567
417	Intraoperative PTH	73	F	Main OR	76	133.567
417	Intraoperative PTH	73	F	Main OR	76	133.567
418	Intraoperative PTH	54	F	Main OR	280.5	341.517
419	Intraoperative PTH-Baseline	81	M	Main OR	73.9167	122.067
419	Intraoperative PTH	81	M	Main OR	73.9167	122.067
420	Intraoperative PTH-Baseline	42	F	Main OR	353.683	405.267
420	Intraoperative PTH	42	F	Main OR	353.683	405.267
420	Intraoperative PTH	42	F	Main OR	353.683	405.267
420	Intraoperative PTH	42	F	Main OR	353.683	405.267
420	Intraoperative PTH	42	F	Main OR	353.683	405.267
420	Intraoperative PTH	42	F	Main OR	353.683	405.267
420	Intraoperative PTH	42	F	Main OR	353.683	405.267
421	Intraoperative PTH-Baseline	75	F	Main OR	141	189.367
421	Intraoperative PTH	75	F	Main OR	141	189.367
421	Intraoperative PTH	75	F	Main OR	141	189.367
422	Intraoperative PTH-Baseline	66	F	Main OR	113	190
422	Intraoperative PTH	66	F	Main OR	113	190
422	Intraoperative PTH	66	F	Main OR	113	190
423	Intraoperative PTH-Baseline	51	F	Main OR	37.2833	108.433
423	Intraoperative PTH	51	F	Main OR	37.2833	108.433
423	Intraoperative PTH	51	F	Main OR	37.2833	108.433
424	Intraoperative PTH-Baseline	52	F	Main OR	63	128.9
424	Intraoperative PTH	52	F	Main OR	63	128.9
425	Intraoperative PTH-Baseline	16	M	Main OR	112.433	158.017
425	Intraoperative PTH	16	M	Main OR	112.433	158.017
426	Intraoperative PTH-Baseline	53	F	Main OR	81.0333	123.983
426	Intraoperative PTH	53	F	Main OR	81.0333	123.983
427	Intraoperative PTH-Baseline	52	F	Main OR	63.85	134.717
427	Intraoperative PTH	52	F	Main OR	63.85	134.717
427	Intraoperative PTH	52	F	Main OR	63.85	134.717
427	Intraoperative PTH	52	F	Main OR	63.85	134.717
427	Intraoperative PTH	52	F	Main OR	63.85	134.717
428	Intraoperative PTH-Baseline	56	F	Main OR	98.8833	151.783
428	Intraoperative PTH	56	F	Main OR	98.8833	151.783
429	Intraoperative PTH-Baseline	64	F	Main OR	109.033	171.983
429	Intraoperative PTH	64	F	Main OR	109.033	171.983
429	Intraoperative PTH-Baseline	65	F	Main OR	109.033	171.983
429	Intraoperative PTH	65	F	Main OR	109.033	171.983
430	Intraoperative PTH	82	F	Main OR	239.217	299.117
430	Intraoperative PTH	82	F	Main OR	239.217	299.117
430	Intraoperative PTH	82	F	Main OR	239.217	299.117
430	Intraoperative PTH	82	F	Main OR	239.217	299.117
431	Intraoperative PTH-Baseline	72	M	ASC	111.367	164.483
431	Intraoperative PTH	72	M	ASC	111.367	164.483
431	Intraoperative PTH	72	M	ASC	111.367	164.483
431	Intraoperative PTH	72	M	ASC	111.367	164.483
431	Intraoperative PTH	72	M	ASC	111.367	164.483
432	Intraoperative PTH-Baseline	75	F	Main OR	157.417	216.033
432	Intraoperative PTH	75	F	Main OR	157.417	216.033
432	Intraoperative PTH	75	F	Main OR	157.417	216.033
432	Intraoperative PTH	75	F	Main OR	157.417	216.033
432	Intraoperative PTH	75	F	Main OR	157.417	216.033
433	Intraoperative PTH-Baseline	52	M	Main OR	203.083	260.983
433	Intraoperative PTH	52	M	Main OR	203.083	260.983
433	Intraoperative PTH	52	M	Main OR	203.083	260.983
433	Intraoperative PTH	52	M	Main OR	203.083	260.983
433	Intraoperative PTH	52	M	Main OR	203.083	260.983
434	Intraoperative PTH-Baseline	49	M	Main OR	442.383	512.883
434	Intraoperative PTH	49	M	Main OR	442.383	512.883
434	Intraoperative PTH	49	M	Main OR	442.383	512.883
434	Intraoperative PTH	49	M	Main OR	442.383	512.883
435	Intraoperative PTH-Baseline	68	F	Main OR	214.683	279
435	Intraoperative PTH	68	F	Main OR	214.683	279
435	Intraoperative PTH	68	F	Main OR	214.683	279
435	Intraoperative PTH	68	F	Main OR	214.683	279
436	Intraoperative PTH-Baseline	62	F	Main OR	113.383	181.167
436	Intraoperative PTH	62	F	Main OR	113.383	181.167
437	Intraoperative PTH-Baseline	48	M	Main OR	323.1	401.533
437	Intraoperative PTH	48	M	Main OR	323.1	401.533
437	Intraoperative PTH	48	M	Main OR	323.1	401.533
437	Intraoperative PTH	48	M	Main OR	323.1	401.533
438	Intraoperative PTH-Baseline	53	F	Main OR	88.65	145.65
438	Intraoperative PTH	53	F	Main OR	88.65	145.65
439	Intraoperative PTH-Baseline	74	F	Main OR	77.35	133.8
439	Intraoperative PTH	74	F	Main OR	77.35	133.8
439	Intraoperative PTH	74	F	Main OR	77.35	133.8
440	Intraoperative PTH-Baseline	51	F	Main OR	63	118.983
440	Intraoperative PTH	51	F	Main OR	63	118.983
440	Intraoperative PTH	51	F	Main OR	63	118.983
441	Intraoperative PTH-Baseline	66	F	Main OR	182.617	233.783
441	Intraoperative PTH	66	F	Main OR	182.617	233.783
441	Intraoperative PTH	66	F	Main OR	182.617	233.783
441	Intraoperative PTH	66	F	Main OR	182.617	233.783
442	Intraoperative PTH-Baseline	67	F	Main OR	197.167	251.083
442	Intraoperative PTH-Baseline	67	F	Main OR	197.167	251.083
442	Intraoperative PTH-Baseline	67	F	Main OR	197.167	251.083
442	Intraoperative PTH	67	F	Main OR	197.167	251.083
442	Intraoperative PTH	67	F	Main OR	197.167	251.083
442	Intraoperative PTH	67	F	Main OR	197.167	251.083
443	Intraoperative PTH-Baseline	53	F	Main OR	163.6	215.45
443	Intraoperative PTH	53	F	Main OR	163.6	215.45
444	Intraoperative PTH-Baseline	37	F	Main OR	119.067	176.783
444	Intraoperative PTH	37	F	Main OR	119.067	176.783
444	Intraoperative PTH	37	F	Main OR	119.067	176.783
444	Intraoperative PTH	37	F	Main OR	119.067	176.783
445	Intraoperative PTH-Baseline	72	F	Main OR	141.683	195
445	Intraoperative PTH	72	F	Main OR	141.683	195
445	Intraoperative PTH	72	F	Main OR	141.683	195
445	Intraoperative PTH	72	F	Main OR	141.683	195
445	Intraoperative PTH	72	F	Main OR	141.683	195
446	Intraoperative PTH-Baseline	56	F	Main OR	68.9167	126.833
446	Intraoperative PTH	56	F	Main OR	68.9167	126.833
447	Intraoperative PTH-Baseline	69	F	Main OR	156	334
447	Intraoperative PTH	69	F	Main OR	156	334
447	Intraoperative PTH	69	F	Main OR	156	334
447	Intraoperative PTH	69	F	Main OR	156	334
448	Intraoperative PTH-Baseline	67	F	Main OR	113.183	211.05
448	Intraoperative PTH	67	F	Main OR	113.183	211.05
449	Intraoperative PTH-Baseline	54	F	Main OR	139	195.95
449	Intraoperative PTH	54	F	Main OR	139	195.95
449	Intraoperative PTH	54	F	Main OR	139	195.95
449	Intraoperative PTH	54	F	Main OR	139	195.95
450	Intraoperative PTH-Baseline	46	F	Main OR	92.9333	145.967
450	Intraoperative PTH	46	F	Main OR	92.9333	145.967
451	Intraoperative PTH-Baseline	68	M	Main OR	179.067	240.8
451	Intraoperative PTH	68	M	Main OR	179.067	240.8
451	Intraoperative PTH	68	M	Main OR	179.067	240.8
451	Intraoperative PTH	68	M	Main OR	179.067	240.8
452	Intraoperative PTH-Baseline	58	F	Main OR	104.983	158.65
452	Intraoperative PTH	58	F	Main OR	104.983	158.65
453	Intraoperative PTH-Baseline	60	F	Main OR	123.233	176.517
453	Intraoperative PTH	60	F	Main OR	123.233	176.517
454	Intraoperative PTH-Baseline	47	F	Main OR	143.9	216.967
454	Intraoperative PTH	47	F	Main OR	143.9	216.967
454	Intraoperative PTH	47	F	Main OR	143.9	216.967
455	Intraoperative PTH-Baseline	70	F	Main OR	82	156.6
455	Intraoperative PTH	70	F	Main OR	82	156.6
456	Intraoperative PTH-Baseline	31	M	Main OR	210	284
456	Intraoperative PTH	31	M	Main OR	210	284
456	Intraoperative PTH	31	M	Main OR	210	284
457	Intraoperative PTH-Baseline	69	F	Main OR	151.233	187.717
457	Intraoperative PTH	69	F	Main OR	151.233	187.717
457	Intraoperative PTH	69	F	Main OR	151.233	187.717
458	Intraoperative PTH-Baseline	54	F	Main OR	146.183	197
458	Intraoperative PTH	54	F	Main OR	146.183	197
459	Intraoperative PTH-Baseline	65	F	Main OR	95.1833	191
459	Intraoperative PTH	65	F	Main OR	95.1833	191
459	Intraoperative PTH	65	F	Main OR	95.1833	191
459	Intraoperative PTH	65	F	Main OR	95.1833	191
459	Intraoperative PTH	65	F	Main OR	95.1833	191
460	Intraoperative PTH-Baseline	68	F	Main OR	119	167.167
460	Intraoperative PTH	68	F	Main OR	119	167.167
460	Intraoperative PTH	68	F	Main OR	119	167.167
460	Intraoperative PTH	68	F	Main OR	119	167.167
461	Intraoperative PTH-Baseline	58	F	Main OR	156.583	206.85
461	Intraoperative PTH	58	F	Main OR	156.583	206.85
462	Intraoperative PTH-Baseline	60	F	Main OR	95.25	169.533
462	Intraoperative PTH	60	F	Main OR	95.25	169.533
462	Intraoperative PTH	60	F	Main OR	95.25	169.533
462	Intraoperative PTH	60	F	Main OR	95.25	169.533
462	Intraoperative PTH	60	F	Main OR	95.25	169.533
463	Intraoperative PTH-Baseline	58	F	Main OR	218	269.883
463	Intraoperative PTH	58	F	Main OR	218	269.883
463	Intraoperative PTH	58	F	Main OR	218	269.883
463	Intraoperative PTH	58	F	Main OR	218	269.883
463	Intraoperative PTH	58	F	Main OR	218	269.883
464	Intraoperative PTH-Baseline	60	F	Main OR	74.4667	132.667
464	Intraoperative PTH	60	F	Main OR	74.4667	132.667
465	Intraoperative PTH-Baseline	71	F	Main OR	91	140.5
465	Intraoperative PTH	71	F	Main OR	91	140.5
465	Intraoperative PTH	71	F	Main OR	91	140.5
465	Intraoperative PTH	71	F	Main OR	91	140.5
466	Intraoperative PTH-Baseline	62	M	Main OR	82.3	126.083
466	Intraoperative PTH	62	M	Main OR	82.3	126.083
466	Intraoperative PTH	62	M	Main OR	82.3	126.083
467	Intraoperative PTH-Baseline	56	F	Main OR	109.8	167
467	Intraoperative PTH	56	F	Main OR	109.8	167
467	Intraoperative PTH	56	F	Main OR	109.8	167
468	Intraoperative PTH-Baseline	60	M	Main OR	118	166.383
468	Intraoperative PTH	60	M	Main OR	118	166.383
468	Intraoperative PTH	60	M	Main OR	118	166.383
469	Intraoperative PTH-Baseline	62	F	Main OR	52	91.9333
469	Intraoperative PTH	62	F	Main OR	52	91.9333
469	Intraoperative PTH	62	F	Main OR	52	91.9333
470	Intraoperative PTH-Baseline	22	M	Main OR	91.55	145.917
470	Intraoperative PTH	22	M	Main OR	91.55	145.917
470	Intraoperative PTH	22	M	Main OR	91.55	145.917
470	Intraoperative PTH	22	M	Main OR	91.55	145.917
470	Intraoperative PTH	22	M	Main OR	91.55	145.917
471	Intraoperative PTH-Baseline	72	F	Main OR	214.783	288
471	Intraoperative PTH	72	F	Main OR	214.783	288
471	Intraoperative PTH	72	F	Main OR	214.783	288
471	Intraoperative PTH	72	F	Main OR	214.783	288
471	Intraoperative PTH	72	F	Main OR	214.783	288
472	Intraoperative PTH-Baseline	41	M	Main OR	155.2	223.6
472	Intraoperative PTH	41	M	Main OR	155.2	223.6
473	Intraoperative PTH-Baseline	55	F	Main OR	493.633	559.333
473	Intraoperative PTH	55	F	Main OR	493.633	559.333
473	Intraoperative PTH	55	F	Main OR	493.633	559.333
473	Intraoperative PTH	55	F	Main OR	493.633	559.333
474	Intraoperative PTH-Baseline	71	F	Main OR	73.3333	128.483
474	Intraoperative PTH	71	F	Main OR	73.3333	128.483
475	Intraoperative PTH-Baseline	50	F	Main OR	88.9167	138.783
475	Intraoperative PTH	50	F	Main OR	88.9167	138.783
475	Intraoperative PTH	50	F	Main OR	88.9167	138.783
475	Intraoperative PTH	50	F	Main OR	88.9167	138.783
476	Intraoperative PTH-Baseline	49	F	Main OR	217	285.317
476	Intraoperative PTH	49	F	Main OR	217	285.317
476	Intraoperative PTH	49	F	Main OR	217	285.317
476	Intraoperative PTH	49	F	Main OR	217	285.317
476	Intraoperative PTH	49	F	Main OR	217	285.317
477	Intraoperative PTH-Baseline	65	F	Main OR	199.367	262.717
477	Intraoperative PTH	65	F	Main OR	199.367	262.717
478	Intraoperative PTH-Baseline	59	M	Main OR	141	208.067
478	Intraoperative PTH	59	M	Main OR	141	208.067
478	Intraoperative PTH	59	M	Main OR	141	208.067
479	Intraoperative PTH-Baseline	50	F	Main OR	62.1833	113.65
479	Intraoperative PTH	50	F	Main OR	62.1833	113.65
479	Intraoperative PTH	50	F	Main OR	62.1833	113.65
480	Intraoperative PTH-Baseline	56	F	Main OR	186	233.55
480	Intraoperative PTH	56	F	Main OR	186	233.55
480	Intraoperative PTH	56	F	Main OR	186	233.55
480	Intraoperative PTH	56	F	Main OR	186	233.55
481	Intraoperative PTH-Baseline	32	M	Main OR	91.75	161.75
481	Intraoperative PTH	32	M	Main OR	91.75	161.75
481	Intraoperative PTH	32	M	Main OR	91.75	161.75
481	Intraoperative PTH	32	M	Main OR	91.75	161.75
481	Intraoperative PTH	32	M	Main OR	91.75	161.75
482	Intraoperative PTH-Baseline	57	F	Main OR	207.833	266.75
482	Intraoperative PTH	57	F	Main OR	207.833	266.75
483	Intraoperative PTH-Baseline	80	F	Main OR	225	303.45
483	Intraoperative PTH	80	F	Main OR	225	303.45
483	Intraoperative PTH	80	F	Main OR	225	303.45
483	Intraoperative PTH	80	F	Main OR	225	303.45
483	Intraoperative PTH	80	F	Main OR	225	303.45
483	Intraoperative PTH	80	F	Main OR	225	303.45
483	Intraoperative PTH	80	F	Main OR	225	303.45
484	Intraoperative PTH-Baseline	61	F	Main OR	119.5	176.5
484	Intraoperative PTH	61	F	Main OR	119.5	176.5
484	Intraoperative PTH	61	F	Main OR	119.5	176.5
484	Intraoperative PTH	61	F	Main OR	119.5	176.5
484	Intraoperative PTH	61	F	Main OR	119.5	176.5
485	Intraoperative PTH-Baseline	30	M	Main OR	284.183	340.75
485	Intraoperative PTH	30	M	Main OR	284.183	340.75
485	Intraoperative PTH	30	M	Main OR	284.183	340.75
486	Intraoperative PTH-Baseline	80	F	Main OR	117.4	193.95
486	Intraoperative PTH	80	F	Main OR	117.4	193.95
486	Intraoperative PTH	80	F	Main OR	117.4	193.95
486	Intraoperative PTH	80	F	Main OR	117.4	193.95
486	Intraoperative PTH	80	F	Main OR	117.4	193.95
486	Intraoperative PTH	80	F	Main OR	117.4	193.95
487	Intraoperative PTH-Baseline	66	M	Main OR	120.967	171
487	Intraoperative PTH	66	M	Main OR	120.967	171
488	Intraoperative PTH-Baseline	47	F	Main OR	154.6	247.15
488	Intraoperative PTH	47	F	Main OR	154.6	247.15
489	Intraoperative PTH-Baseline	56	F	Main OR	182.933	256.25
489	Intraoperative PTH	56	F	Main OR	182.933	256.25
490	Intraoperative PTH-Baseline	60	M	Main OR	112	164
490	Intraoperative PTH	60	M	Main OR	112	164
490	Intraoperative PTH	60	M	Main OR	112	164
491	Intraoperative PTH	60	M	Main OR	108.55	162.1
491	Intraoperative PTH	60	M	Main OR	108.55	162.1
492	Intraoperative PTH-Baseline	57	M	Main OR	218.617	283.1
492	Intraoperative PTH	57	M	Main OR	218.617	283.1
493	Intraoperative PTH-Baseline	53	F	Main OR	203.883	280.033
493	Intraoperative PTH	53	F	Main OR	203.883	280.033
494	Intraoperative PTH-Baseline	67	M	Main OR	71.4	148.333
494	Intraoperative PTH	67	M	Main OR	71.4	148.333
495	Intraoperative PTH-Baseline	57	F	Main OR	63.65	110.083
495	Intraoperative PTH	57	F	Main OR	63.65	110.083
496	Intraoperative PTH-Baseline	53	F	Main OR	78.5167	148.783
496	Intraoperative PTH	53	F	Main OR	78.5167	148.783
497	Intraoperative PTH-Baseline	65	F	Main OR	288	384.983
497	Intraoperative PTH	65	F	Main OR	288	384.983
497	Intraoperative PTH	65	F	Main OR	288	384.983
497	Intraoperative PTH	65	F	Main OR	288	384.983
497	Intraoperative PTH	65	F	Main OR	288	384.983
497	Intraoperative PTH	65	F	Main OR	288	384.983
498	Intraoperative PTH-Baseline	57	F	Main OR	124.567	179.2
498	Intraoperative PTH	57	F	Main OR	124.567	179.2
498	Intraoperative PTH	57	F	Main OR	124.567	179.2
499	Intraoperative PTH-Baseline	62	F	Main OR	12	26.7667
499	Intraoperative PTH	62	F	Main OR	12	26.7667
500	Intraoperative PTH-Baseline	62	F	Main OR	103.817	177.767
500	Intraoperative PTH	62	F	Main OR	103.817	177.767
500	Intraoperative PTH	62	F	Main OR	103.817	177.767
500	Intraoperative PTH	62	F	Main OR	103.817	177.767
501	Intraoperative PTH-Baseline	65	F	Main OR	60	163.717
501	Intraoperative PTH	65	F	Main OR	60	163.717
501	Intraoperative PTH	65	F	Main OR	60	163.717
502	Intraoperative PTH-Baseline	85	F	Main OR	80.5667	163.617
502	Intraoperative PTH	85	F	Main OR	80.5667	163.617
502	Intraoperative PTH	85	F	Main OR	80.5667	163.617
502	Intraoperative PTH	85	F	Main OR	80.5667	163.617
503	Intraoperative PTH-Baseline	30	F	ASC	117.133	154.233
503	Intraoperative PTH	30	F	ASC	117.133	154.233
504	Intraoperative PTH-Baseline	75	M	Main OR	155.25	246.983
504	Intraoperative PTH	75	M	Main OR	155.25	246.983
505	Intraoperative PTH-Baseline	66	F	Main OR	279.317	366.583
505	Intraoperative PTH	66	F	Main OR	279.317	366.583
505	Intraoperative PTH	66	F	Main OR	279.317	366.583
505	Intraoperative PTH	66	F	Main OR	279.317	366.583
506	Intraoperative PTH-Baseline	66	F	Main OR	152	212.917
506	Intraoperative PTH	66	F	Main OR	152	212.917
506	Intraoperative PTH	66	F	Main OR	152	212.917
506	Intraoperative PTH	66	F	Main OR	152	212.917
506	Intraoperative PTH	66	F	Main OR	152	212.917
507	Intraoperative PTH-Baseline	59	F	Main OR	42.1167	114.567
507	Intraoperative PTH	59	F	Main OR	42.1167	114.567
507	Intraoperative PTH	59	F	Main OR	42.1167	114.567
508	Intraoperative PTH-Baseline	75	M	ASC	87.2833	138.1
508	Intraoperative PTH	75	M	ASC	87.2833	138.1
508	Intraoperative PTH	75	M	ASC	87.2833	138.1
508	Intraoperative PTH	75	M	ASC	87.2833	138.1
508	Intraoperative PTH	75	M	ASC	87.2833	138.1
509	Intraoperative PTH-Baseline	43	F	Main OR	138.967	188.583
509	Intraoperative PTH	43	F	Main OR	138.967	188.583
510	Intraoperative PTH-Baseline	40	F	Main OR	113.867	169.25
510	Intraoperative PTH	40	F	Main OR	113.867	169.25
510	Intraoperative PTH	40	F	Main OR	113.867	169.25
511	Intraoperative PTH-Baseline	35	F	Main OR	66	127.983
511	Intraoperative PTH	35	F	Main OR	66	127.983
511	Intraoperative PTH	35	F	Main OR	66	127.983
511	Intraoperative PTH	35	F	Main OR	66	127.983
512	Intraoperative PTH-Baseline	66	F	Main OR	123.217	162.367
512	Intraoperative PTH	66	F	Main OR	123.217	162.367
512	Intraoperative PTH	66	F	Main OR	123.217	162.367
513	Intraoperative PTH-Baseline	58	F	Main OR	122.083	188.017
513	Intraoperative PTH	58	F	Main OR	122.083	188.017
514	Intraoperative PTH-Baseline	59	F	Main OR	76.5167	153.6
514	Intraoperative PTH	59	F	Main OR	76.5167	153.6
